# Supplementary material for: Prevalence and predictors of functional gastrointestinal disorder among the undergraduate students of Bangladesh
Source: PLoS One. 2024 Dec 18;19(12):e0315687. doi: 10.1371/journal.pone.0315687 (PMC11654983; doi:10.1371/journal.pone.0315687)
Supplement: S1 Appendix — (XLSX) [file pone.0315687.s001.xlsx]

## Sheet: Sheet1
age	gender	inst	dept	marital	income	religion	living_with	missed_meal	delayed_meal	meal_day	fastfood	meat	Fish_sea_food	veg_fruit	milk	caffeine	soft_drinks	oily	sweet	food habit	smoking	addiction	duration of sleeping	isi1	isi2	isi3	isi4	isi5	isi6	isi7	activity	personal_hx	medicine	family_hx	ht	wt	water	hx_abd surgery	deworming status	trauma	allergy	toilet	pss1	pss2	pss3	pss4	phq1	phq2	phq3
26	female	public	medical	not married	30001-60000	islam	home(with family)	never missed meal	never delayed meal	3	none	thrice/week	once/day	once/day	thrice/week	once/week	none	thrice/week	thrice/week	home cooked meal	never smoker	5	6-8 hours	none	moderate	very severe	mild	none	none	none	moderately active	no disease	no medicine	no disease	1.554	51	1	no	irregularly	no	no	high	0	4	0	0	1	1	0
23	male	private	others	not married	>60000	hinduism	hostel/mess	occationally missed meal	occationally delayed meal	3	thrice/week	once/day	once/day	thrice/week	thrice/week	thrice/week	once/day	thrice/week	once/day	home cooked meal	never smoker	5	6-8 hours	moderate	moderate	moderate	mild	moderate	moderate	mild	moderately active	no disease	no medicine	others	1.651	58	2	no	irregularly	no	no	high	1	0	0	0	1	1	0
23	female	public	biological	married	30001-60000	islam	home(with family)	never missed meal	occationally delayed meal	4	thrice/week	once/day	thrice/week	once/week	thrice/week	once/week	once/day	once/day	thrice/week	home cooked meal	never smoker	5	6-8 hours	mild	mild	none	moderate	moderate	moderate	mild	inactive	no disease	no medicine	other GI disease	1.6002	57	2.5	no	regularly	no	yes	high	0	4	2	3	0	0	3
20	female	public	medical	not married	>60000	islam	hostel/mess	occationally missed meal	regularly delayed meal	4	thrice/week	thrice/week	thrice/week	once/day	once/week	once/week	thrice/week	thrice/week	thrice/week	meal from college canteen	never smoker	5	6-8 hours	moderate	moderate	mild	moderate	none	mild	mild	moderately active	no disease	no medicine	other GI disease	1.6002	50	1	no	regularly	no	no	high	0	4	0	1	1	0	0
20	female	public	medical	not married	>60000	islam	hostel/mess	regularly missed meal	regularly delayed meal	3	thrice/week	thrice/week	thrice/week	thrice/week	thrice/week	once/week	thrice/week	once/day	thrice/week	meal from college canteen	never smoker	5	<6 hours	mild	none	mild	moderate	mild	none	none	moderately active	no disease	no medicine	other GI disease	1.5748	62	2.25	no	irregularly	no	no	low	2	0	0	1	1	0	0
23	female	public	medical	not married	>60000	islam	home(with family)	regularly missed meal	occationally delayed meal	4	twice/week	once/day	once/day	once/week	once/day	thrice/week	thrice/week	once/day	once/day	home cooked meal	never smoker	5	6-8 hours	moderate	mild	none	moderate	moderate	severe	very severe	moderately active	no disease	no medicine	others	1.6256	78	2	no	regularly	no	yes	high	0	0	4	0	2	2	2
20	female	public	medical	not married	>60000	islam	hostel/mess	occationally missed meal	occationally delayed meal	3	thrice/week	once/week	once/week	once/week	once/week	once/week	once/week	thrice/week	once/week	meal from college canteen	never smoker	5	<6 hours	mild	moderate	moderate	moderate	mild	mild	mild	inactive	no disease	no medicine	others	1.6002	65	2	no	regularly	no	no	low	0	4	0	1	0	0	0
20	female	public	medical	not married	>60000	hinduism	hostel/mess	regularly missed meal	regularly delayed meal	2	twice/week	twice/week	none	thrice/week	none	none	once/week	twice/week	none	restaurant cooked meal	never smoker	5	<6 hours	mild	moderate	severe	very severe	mild	severe	very severe	moderately active	no disease	no medicine	no disease	1.4224	40	1	no	irregularly	no	no	low	4	2	1	3	2	2	1
22	female	public	medical	not married	30001-60000	hinduism	home(with family)	never missed meal	occationally delayed meal	3	thrice/week	thrice/week	once/day	thrice/week	none	once/week	none	thrice/week	none	home cooked meal	never smoker	5	>8 hours	none	severe	moderate	moderate	moderate	moderate	moderate	inactive	no disease	non OTC non GI medicine	others	1.5748	59	2	no	irregularly	no	no	low	1	4	1	0	2	2	1
23	female	public	medical	not married	>60000	islam	hostel/mess	occationally missed meal	regularly delayed meal	3	thrice/week	once/day	thrice/week	once/day	once/day	once/week	thrice/week	once/day	once/day	home cooked meal	never smoker	5	6-8 hours	moderate	mild	severe	moderate	moderate	moderate	severe	moderately active	no disease	no medicine	others	1.6002	48	2	no	never	no	yes	high	0	1	0	0	0	3	1
23	female	public	medical	not married	>60000	hinduism	home(with family)	occationally missed meal	occationally delayed meal	4	thrice/week	thrice/week	once/day	once/day	thrice/week	none	none	thrice/week	thrice/week	home cooked meal	never smoker	5	6-8 hours	none	moderate	moderate	mild	none	none	mild	moderately active	no disease	non OTC non GI medicine	FGID	1.524	52	2	no	irregularly	no	no	low	0	0	0	0	0	0	2
23	male	public	medical	not married	30001-60000	islam	hostel/mess	never missed meal	never delayed meal	4	once/day	once/day	once/day	thrice/week	thrice/week	thrice/week	thrice/week	thrice/week	once/day	meal from college canteen	never smoker	5	6-8 hours	none	mild	mild	mild	none	none	none	inactive	other GI disease	no medicine	others	1.7272	64	1	no	irregularly	no	yes	low	3	1	4	1	1	1	3
21	female	public	medical	not married	>60000	islam	home(with family)	occationally missed meal	regularly delayed meal	4	thrice/week	thrice/week	thrice/week	thrice/week	thrice/week	none	thrice/week	once/week	once/day	home cooked meal	never smoker	5	6-8 hours	none	none	moderate	severe	mild	mild	moderate	inactive	FGID	GI medicine	others	1.6256	46	1	no	irregularly	no	no	high	0	4	4	3	3	2	2
24	female	public	medical	not married	30001-60000	islam	hostel/mess	occationally missed meal	occationally delayed meal	3	thrice/week	once/day	once/week	thrice/week	none	once/week	once/day	once/day	once/day	home cooked meal	never smoker	5	<6 hours	mild	moderate	severe	moderate	moderate	mild	moderate	moderately active	no disease	no medicine	no disease	1.524	55	2	no	irregularly	no	yes	low	3	4	0	1	3	2	3
19	female	public	medical	not married	>60000	islam	home(with family)	occationally missed meal	occationally delayed meal	4	once/day	once/day	once/day	once/day	thrice/week	twice/week	thrice/week	once/week	once/day	home cooked meal	never smoker	5	<6 hours	mild	moderate	moderate	severe	none	mild	mild	moderately active	FGID	no medicine	others	1.524	53	4	no	irregularly	no	no	low	0	4	4	3	0	3	3
21	female	public	medical	not married	30001-60000	islam	hostel/mess	regularly missed meal	occationally delayed meal	2	thrice/week	thrice/week	thrice/week	thrice/week	once/day	once/day	thrice/week	once/day	thrice/week	meal from college canteen	never smoker	5	6-8 hours	moderate	mild	severe	mild	none	mild	none	moderately active	no disease	no medicine	others	1.2446	63	2	no	never	no	yes	low	0	4	0	1	2	3	0
20	female	public	medical	not married	30001-60000	islam	hostel/mess	occationally missed meal	occationally delayed meal	4	thrice/week	once/day	once/day	once/week	once/day	once/week	thrice/week	thrice/week	thrice/week	meal from college canteen	never smoker	5	<6 hours	none	mild	mild	mild	none	none	none	moderately active	no disease	no medicine	others	1.6764	85	3.5	no	irregularly	no	no	low	3	2	4	1	1	1	0
21	male	public	medical	married	>60000	islam	hostel/mess	never missed meal	occationally delayed meal	5	thrice/week	twice/week	once/week	once/day	thrice/week	twice/week	thrice/week	thrice/week	thrice/week	meal from college canteen	regular smoker	5	<6 hours	none	mild	mild	mild	moderate	mild	mild	very active	no disease	no medicine	others	1.5494	62	1.2	no	regularly	no	no	low	1	2	0	1	1	1	0
20	female	public	medical	not married	>60000	islam	hostel/mess	regularly missed meal	regularly delayed meal	3	once/day	once/week	once/day	once/day	once/day	once/week	once/day	thrice/week	thrice/week	meal from college canteen	never smoker	5	6-8 hours	mild	mild	mild	moderate	none	moderate	mild	moderately active	no disease	no medicine	others	1.6256	61	3	no	regularly	no	yes	low	1	2	4	3	0	1	3
21	male	public	medical	not married	30001-60000	islam	hostel/mess	occationally missed meal	regularly delayed meal	3	none	once/day	thrice/week	thrice/week	none	thrice/week	once/day	once/day	thrice/week	meal from college canteen	never smoker	5	<6 hours	none	severe	mild	mild	moderate	very severe	severe	moderately active	no disease	no medicine	others	1.6764	75	3	no	irregularly	no	no	low	0	4	4	1	1	0	2
21	male	public	medical	not married	10000-30000	islam	hostel/mess	occationally missed meal	occationally delayed meal	3	thrice/week	once/day	once/day	once/week	once/week	once/day	once/day	once/day	thrice/week	meal from college canteen	never smoker	5	<6 hours	mild	mild	moderate	moderate	mild	moderate	severe	moderately active	no disease	no medicine	others	1.6256	58	2	no	regularly	yes	no	low	2	4	4	0	2	3	3
20	female	public	medical	not married	30001-60000	islam	hostel/mess	never missed meal	occationally delayed meal	3	thrice/week	once/day	thrice/week	once/week	once/day	once/week	thrice/week	once/day	thrice/week	meal from college canteen	never smoker	5	<6 hours	moderate	mild	severe	severe	mild	moderate	mild	moderately active	no disease	no medicine	others	1.6002	50	2	no	irregularly	no	no	low	0	4	4	1	0	0	1
19	female	public	medical	not married	30001-60000	islam	home(with family)	never missed meal	occationally delayed meal	3	none	once/day	once/day	once/day	once/day	once/day	thrice/week	once/day	thrice/week	home cooked meal	never smoker	5	6-8 hours	none	none	mild	mild	none	none	mild	moderately active	no disease	no medicine	no disease	1.6764	75	1.5	no	irregularly	no	no	low	3	4	4	3	1	0	0
27	male	public	others	not married	>60000	others	home(with family)	occationally missed meal	occationally delayed meal	5	once/day	once/day	thrice/week	once/day	once/week	once/week	once/day	once/day	thrice/week	home cooked meal	regular smoker	5	6-8 hours	moderate	none	moderate	moderate	none	mild	moderate	moderately active	no disease	no medicine	others	1.6764	81	5	no	irregularly	no	no	low	3	2	1	1	3	0	0
26	male	others	others	not married	30001-60000	hinduism	hostel/mess	never missed meal	occationally delayed meal	3	once/day	once/day	none	thrice/week	once/day	thrice/week	once/day	thrice/week	thrice/week	home cooked meal	never smoker	5	6-8 hours	none	none	moderate	mild	none	none	none	moderately active	no disease	no medicine	no disease	1.6002	61	2	no	irregularly	no	no	high	3	2	4	1	3	1	0
24	female	public	others	not married	<10000	hinduism	home(with family)	occationally missed meal	occationally delayed meal	2	thrice/week	thrice/week	once/week	once/week	none	once/week	none	thrice/week	thrice/week	home cooked meal	never smoker	5	6-8 hours	severe	mild	very severe	moderate	severe	very severe	very severe	moderately active	no disease	no medicine	no disease	1.5748	51	3	no	regularly	yes	no	low	0	0	4	1	0	0	2
20	female	public	medical	not married	30001-60000	islam	hostel/mess	occationally missed meal	regularly delayed meal	3	thrice/week	once/day	none	thrice/week	once/day	once/week	thrice/week	thrice/week	thrice/week	meal from college canteen	never smoker	5	<6 hours	none	moderate	very severe	moderate	severe	moderate	mild	moderately active	no disease	no medicine	others	1.524	64	1	no	regularly	no	no	low	3	1	0	1	3	3	2
26	male	public	medical	not married	10000-30000	islam	home(with relatives)	occationally missed meal	occationally delayed meal	3	once/day	once/day	once/day	once/day	thrice/week	thrice/week	once/week	once/day	once/day	home cooked meal	never smoker	5	6-8 hours	moderate	none	moderate	moderate	mild	moderate	mild	moderately active	FGID	no medicine	others	1.7526	67	2.5	no	irregularly	no	no	high	3	4	4	1	1	1	0
22	male	private	others	not married	30001-60000	islam	home(with family)	never missed meal	occationally delayed meal	4	thrice/week	once/day	thrice/week	once/day	once/day	once/week	thrice/week	thrice/week	thrice/week	home cooked meal	never smoker	5	6-8 hours	mild	mild	moderate	mild	moderate	mild	moderate	moderately active	no disease	no medicine	others	1.7018	50	2	no	regularly	no	no	low	3	2	4	3	1	1	0
22	female	public	medical	not married	30001-60000	islam	hostel/mess	occationally missed meal	occationally delayed meal	3	thrice/week	once/week	none	none	once/week	twice/week	thrice/week	once/week	thrice/week	meal from college canteen	never smoker	5	6-8 hours	severe	moderate	very severe	severe	moderate	very severe	severe	moderately active	other GI disease	GI medicine	others	1.5748	43	1	no	irregularly	no	no	low	0	3	0	1	0	2	1
22	male	private	others	not married	>60000	hinduism	hostel/mess	never missed meal	occationally delayed meal	4	once/day	once/week	thrice/week	once/week	none	twice/week	none	thrice/week	none	home cooked meal	occasional smoker	5	6-8 hours	mild	mild	moderate	severe	mild	mild	mild	very active	no disease	no medicine	no disease	1.8034	71	2	no	never	no	no	high	0	2	0	3	1	0	2
25	female	private	medical	not married	30001-60000	islam	home(with family)	occationally missed meal	occationally delayed meal	3	once/day	once/day	once/day	thrice/week	once/day	twice/week	once/day	once/week	once/day	home cooked meal	never smoker	5	<6 hours	moderate	moderate	mild	severe	mild	mild	moderate	very active	no disease	no medicine	others	1.524	60	2	no	irregularly	no	no	high	0	2	0	1	0	2	1
22	female	private	biological	not married	30001-60000	hinduism	home(with family)	regularly missed meal	occationally delayed meal	4	none	none	once/day	once/week	thrice/week	thrice/week	thrice/week	none	once/day	home cooked meal	never smoker	5	6-8 hours	none	moderate	mild	mild	mild	none	none	moderately active	others	GI medicine	others	1.5748	46	1	no	irregularly	no	yes	low	0	4	4	1	1	0	0
22	female	public	medical	not married	30001-60000	islam	hostel/mess	occationally missed meal	occationally delayed meal	3	thrice/week	once/week	none	none	once/day	twice/week	thrice/week	thrice/week	thrice/week	meal from college canteen	never smoker	5	6-8 hours	severe	moderate	severe	severe	moderate	severe	moderate	moderately active	FGID	GI medicine	others	1.5748	43	1	no	irregularly	no	no	low	0	3	0	0	0	0	3
21	female	public	medical	not married	30001-60000	islam	hostel/mess	occationally missed meal	occationally delayed meal	4	thrice/week	once/week	once/week	none	none	twice/week	twice/week	twice/week	once/day	meal from college canteen	never smoker	5	6-8 hours	none	moderate	moderate	mild	none	none	none	moderately active	no disease	GI medicine	no disease	1.5748	48	2	no	never	no	no	low	1	2	0	3	1	0	0
24	female	public	medical	not married	>60000	hinduism	hostel/mess	occationally missed meal	occationally delayed meal	3	thrice/week	once/day	once/day	thrice/week	none	thrice/week	none	thrice/week	none	meal from college canteen	never smoker	5	<6 hours	none	none	moderate	mild	none	none	none	moderately active	no disease	no medicine	others	1.4986	48	2.5	no	regularly	no	no	low	3	4	4	3	1	1	0
23	male	public	others	not married	10000-30000	hinduism	hostel/mess	regularly missed meal	regularly delayed meal	2	thrice/week	once/day	once/day	once/day	thrice/week	once/week	once/week	none	none	home cooked meal	regular smoker	5	<6 hours	none	none	mild	moderate	mild	moderate	none	very active	no disease	no medicine	no disease	1.6764	66	2	no	irregularly	no	no	high	0	2	1	0	2	1	0
23	male	public	others	not married	>60000	islam	hostel/mess	occationally missed meal	occationally delayed meal	2	thrice/week	once/day	twice/week	thrice/week	none	twice/week	once/day	thrice/week	thrice/week	meal from college canteen	regular smoker	0	<6 hours	moderate	mild	moderate	severe	severe	moderate	severe	moderately active	others	non OTC non GI medicine	others	1.7272	75	2	no	never	no	no	low	0	4	0	3	0	0	2
23	female	public	others	not married	<10000	hinduism	hostel/mess	occationally missed meal	regularly delayed meal	2	once/day	thrice/week	thrice/week	once/week	thrice/week	twice/week	none	thrice/week	none	home cooked meal	never smoker	5	6-8 hours	mild	mild	severe	mild	mild	mild	none	moderately active	no disease	no medicine	no disease	1.6002	58	2	no	irregularly	no	yes	low	3	4	4	3	0	1	3
23	female	public	others	not married	30001-60000	islam	hostel/mess	occationally missed meal	occationally delayed meal	3	thrice/week	thrice/week	once/day	once/day	thrice/week	thrice/week	thrice/week	none	thrice/week	meal from college canteen	never smoker	5	<6 hours	severe	mild	mild	moderate	moderate	mild	mild	moderately active	others	non OTC non GI medicine	others	1.524	55	1	no	never	no	no	low	0	2	1	1	0	0	3
22	female	public	others	not married	10000-30000	hinduism	home(with family)	never missed meal	occationally delayed meal	4	once/week	once/day	once/day	once/day	once/day	once/day	twice/week	once/day	twice/week	home cooked meal	never smoker	5	<6 hours	none	none	moderate	moderate	mild	mild	severe	inactive	no disease	no medicine	others	1.6002	64	5	no	regularly	no	yes	low	1	1	1	3	3	0	2
23	male	private	others	not married	10000-30000	hinduism	home(with family)	never missed meal	never delayed meal	4	thrice/week	thrice/week	thrice/week	thrice/week	thrice/week	twice/week	thrice/week	thrice/week	thrice/week	home cooked meal	never smoker	5	6-8 hours	none	none	none	none	none	none	none	very active	no disease	no medicine	others	1.6764	78	3	no	never	no	no	low	3	2	2	3	1	1	0
22	female	public	biological	not married	30001-60000	islam	home(with family)	occationally missed meal	regularly delayed meal	3	thrice/week	once/day	thrice/week	thrice/week	thrice/week	twice/week	once/day	once/day	thrice/week	restaurant cooked meal	never smoker	5	<6 hours	moderate	mild	severe	moderate	moderate	mild	mild	moderately active	others	non OTC non GI medicine	others	1.651	70	3	no	regularly	no	yes	low	4	0	1	4	2	2	1
21	male	public	others	not married	10000-30000	hinduism	hostel/mess	never missed meal	occationally delayed meal	4	thrice/week	once/day	once/day	once/day	once/day	once/day	once/day	once/day	thrice/week	home cooked meal	never smoker	5	<6 hours	mild	mild	mild	very severe	moderate	moderate	moderate	moderately active	other GI disease	no medicine	other GI disease	1.6764	64	2	no	irregularly	no	yes	low	0	4	4	1	3	0	0
22	female	others	others	not married	10000-30000	hinduism	home(with family)	occationally missed meal	occationally delayed meal	3	thrice/week	thrice/week	once/day	twice/week	twice/week	twice/week	none	thrice/week	thrice/week	home cooked meal	never smoker	5	6-8 hours	moderate	moderate	mild	mild	moderate	moderate	none	moderately active	FGID	no medicine	others	1.524	48	5	no	never	no	yes	low	0	0	0	0	0	3	3
21	female	public	others	not married	>60000	islam	home(with family)	regularly missed meal	regularly delayed meal	2	once/week	thrice/week	twice/week	twice/week	none	twice/week	twice/week	thrice/week	thrice/week	home cooked meal	never smoker	5	<6 hours	severe	none	none	severe	moderate	severe	moderate	inactive	no disease	no medicine	no disease	1.5748	54	1	no	regularly	no	no	low	0	2	0	1	3	2	1
25	male	public	others	not married	30001-60000	hinduism	hostel/mess	never missed meal	occationally delayed meal	3	none	thrice/week	twice/week	thrice/week	thrice/week	thrice/week	once/week	thrice/week	thrice/week	meal from college canteen	regular smoker	0	6-8 hours	mild	mild	moderate	moderate	moderate	moderate	severe	moderately active	other GI disease	non OTC non GI medicine	others	1.651	75	2	no	regularly	yes	yes	low	0	2	4	4	0	2	2
23	female	private	others	not married	30001-60000	islam	home(with family)	regularly missed meal	regularly delayed meal	3	thrice/week	once/week	thrice/week	once/week	none	none	thrice/week	once/day	none	home cooked meal	never smoker	5	<6 hours	severe	none	severe	moderate	mild	none	mild	inactive	others	no medicine	others	1.6002	47	2	no	irregularly	no	no	high	0	0	2	2	1	1	1
23	female	public	medical	not married	>60000	hinduism	hostel/mess	occationally missed meal	never delayed meal	5	thrice/week	none	thrice/week	once/day	once/week	once/week	once/day	none	once/week	meal from college canteen	never smoker	5	<6 hours	severe	none	none	very severe	mild	severe	mild	moderately active	no disease	non OTC non GI medicine	others	1.2446	42	3	no	regularly	yes	no	low	1	2	0	3	1	0	1
22	female	public	others	not married	10000-30000	islam	home(with family)	regularly missed meal	regularly delayed meal	4	thrice/week	thrice/week	thrice/week	once/day	none	twice/week	once/day	once/week	thrice/week	meal from college canteen	never smoker	5	<6 hours	moderate	moderate	mild	severe	moderate	severe	moderate	moderately active	no disease	no medicine	others	1.6002	55	2	no	irregularly	no	yes	high	1	2	1	0	0	3	2
27	male	public	others	not married	10000-30000	islam	home(with family)	regularly missed meal	regularly delayed meal	3	thrice/week	once/day	thrice/week	once/week	thrice/week	once/week	none	none	none	home cooked meal	never smoker	5	6-8 hours	mild	mild	moderate	moderate	mild	moderate	moderate	moderately active	no disease	GI medicine	no disease	1.5494	49	2	no	regularly	no	no	low	3	2	4	1	0	1	3
23	female	public	medical	not married	30001-60000	islam	home(with family)	occationally missed meal	occationally delayed meal	4	none	once/day	none	none	once/day	twice/week	none	thrice/week	thrice/week	home cooked meal	never smoker	5	6-8 hours	mild	none	none	mild	none	none	none	moderately active	no disease	no medicine	others	1.6002	56	1	no	never	no	no	low	3	4	4	3	2	2	0
22	female	public	others	not married	10000-30000	hinduism	hostel/mess	regularly missed meal	regularly delayed meal	3	once/day	once/day	thrice/week	once/day	once/week	once/week	none	once/day	once/day	meal from college canteen	never smoker	5	<6 hours	none	mild	mild	mild	mild	none	mild	moderately active	no disease	no medicine	other GI disease	1.5494	42	3	no	regularly	no	no	low	0	0	1	0	0	3	0
23	male	public	others	not married	10000-30000	hinduism	hostel/mess	never missed meal	occationally delayed meal	4	once/day	thrice/week	once/day	once/day	once/day	once/day	once/day	once/day	none	meal from college canteen	regular smoker	5	6-8 hours	none	none	none	mild	none	none	none	moderately active	no disease	no medicine	no disease	1.5494	64	2	no	regularly	no	no	high	3	3	3	3	1	1	0
23	male	public	others	not married	30001-60000	islam	hostel/mess	occationally missed meal	regularly delayed meal	2	none	once/day	thrice/week	thrice/week	none	twice/week	thrice/week	thrice/week	thrice/week	restaurant cooked meal	regular smoker	5	6-8 hours	mild	none	severe	moderate	severe	moderate	moderate	moderately active	no disease	no medicine	others	1.7018	64	4	no	irregularly	no	no	high	1	0	3	0	1	0	1
22	male	public	others	not married	10000-30000	islam	hostel/mess	occationally missed meal	occationally delayed meal	3	once/day	once/day	once/day	once/day	thrice/week	twice/week	once/week	once/day	once/day	home cooked meal	never smoker	5	6-8 hours	none	none	moderate	moderate	moderate	moderate	moderate	very active	no disease	no medicine	others	1.7018	55	1	no	irregularly	no	no	low	0	4	1	1	0	0	2
20	female	public	others	not married	10000-30000	hinduism	hostel/mess	never missed meal	regularly delayed meal	3	thrice/week	thrice/week	once/week	none	none	once/day	once/day	once/day	none	home cooked meal	never smoker	5	>8 hours	mild	moderate	moderate	mild	moderate	none	moderate	inactive	no disease	no medicine	others	1.524	37	1.2	no	never	no	no	high	0	4	1	1	0	3	3
24	male	public	others	not married	10000-30000	hinduism	hostel/mess	occationally missed meal	occationally delayed meal	2	thrice/week	once/day	thrice/week	thrice/week	thrice/week	once/week	once/week	once/day	thrice/week	restaurant cooked meal	occasional smoker	5	6-8 hours	mild	none	severe	moderate	moderate	moderate	moderate	moderately active	other GI disease	GI medicine	others	1.7018	60	4	no	irregularly	no	yes	low	1	4	4	1	1	0	2
22	female	private	others	not married	10000-30000	hinduism	home(with family)	none of the above	never delayed meal	4	thrice/week	thrice/week	once/day	once/day	none	once/week	thrice/week	thrice/week	none	home cooked meal	never smoker	5	6-8 hours	mild	moderate	none	moderate	none	mild	moderate	moderately active	no disease	no medicine	no disease	1.6256	68	1	no	never	no	no	high	3	4	2	0	1	0	0
24	male	public	others	not married	<10000	islam	home(with family)	never missed meal	occationally delayed meal	4	thrice/week	thrice/week	once/day	once/week	thrice/week	twice/week	thrice/week	thrice/week	thrice/week	home cooked meal	regular smoker	5	6-8 hours	none	none	very severe	none	moderate	mild	none	moderately active	FGID	non OTC non GI medicine	others	1.7272	83.4	5	no	regularly	no	no	low	0	2	4	0	3	1	3
22	female	public	others	not married	10000-30000	islam	hostel/mess	occationally missed meal	occationally delayed meal	3	none	thrice/week	once/week	once/week	once/week	thrice/week	thrice/week	thrice/week	once/week	home cooked meal	never smoker	5	<6 hours	severe	mild	mild	severe	severe	severe	severe	moderately active	no disease	no medicine	no disease	1.524	46	2	no	irregularly	no	no	high	1	4	3	0	0	2	1
22	female	public	others	not married	30001-60000	hinduism	hostel/mess	occationally missed meal	occationally delayed meal	3	none	thrice/week	once/day	once/week	thrice/week	twice/week	none	thrice/week	twice/week	home cooked meal	never smoker	5	6-8 hours	moderate	none	moderate	mild	severe	mild	mild	moderately active	no disease	no medicine	others	1.524	46	2	no	irregularly	no	yes	low	0	4	0	0	3	0	3
23	male	public	biological	not married	>60000	islam	home(with family)	occationally missed meal	occationally delayed meal	3	thrice/week	once/day	thrice/week	thrice/week	thrice/week	twice/week	thrice/week	once/day	once/day	meal from college canteen	never smoker	5	6-8 hours	mild	none	mild	moderate	severe	moderate	severe	moderately active	no disease	no medicine	others	1.5494	83	2	no	irregularly	no	no	high	0	4	4	3	0	0	3
23	female	public	others	not married	30001-60000	islam	hostel/mess	occationally missed meal	occationally delayed meal	3	thrice/week	once/day	thrice/week	once/day	thrice/week	twice/week	thrice/week	thrice/week	none	meal from college canteen	never smoker	5	6-8 hours	moderate	none	none	moderate	very severe	moderate	moderate	moderately active	other GI disease	no medicine	others	1.5748	84	2.5	yes	regularly	no	yes	low	4	4	1	0	2	0	3
24	male	public	biological	not married	10000-30000	hinduism	hostel/mess	occationally missed meal	occationally delayed meal	3	thrice/week	once/week	once/week	once/week	once/week	once/week	once/day	once/day	thrice/week	meal from college canteen	never smoker	5	6-8 hours	moderate	mild	moderate	mild	moderate	moderate	mild	moderately active	no disease	no medicine	other GI disease	1.6764	60	2.5	no	regularly	no	no	low	0	3	4	1	0	3	0
22	female	public	others	not married	10000-30000	islam	home(with family)	occationally missed meal	occationally delayed meal	4	once/day	once/day	once/day	once/day	once/day	once/day	once/day	once/day	once/day	home cooked meal	never smoker	5	6-8 hours	moderate	moderate	moderate	moderate	moderate	moderate	moderate	moderately active	no disease	no medicine	others	1.5748	44	5	no	regularly	no	no	low	0	0	0	0	0	0	3
23	male	public	others	not married	<10000	islam	home(with family)	occationally missed meal	occationally delayed meal	3	thrice/week	twice/week	thrice/week	once/day	none	twice/week	thrice/week	thrice/week	thrice/week	home cooked meal	occasional smoker	5	6-8 hours	none	mild	none	mild	none	none	none	inactive	no disease	no medicine	no disease	1.7272	90	3	no	never	no	no	high	3	2	0	3	3	1	0
23	male	private	medical	not married	>60000	islam	hostel/mess	never missed meal	never delayed meal	3	thrice/week	once/day	none	once/week	once/day	once/day	once/day	thrice/week	once/day	home cooked meal	never smoker	3	6-8 hours	mild	mild	mild	mild	moderate	mild	mild	moderately active	no disease	no medicine	no disease	1.8034	62	2	no	irregularly	no	no	high	1	1	3	0	3	1	2
23	male	public	biological	not married	30001-60000	hinduism	hostel/mess	never missed meal	occationally delayed meal	3	thrice/week	once/day	once/week	twice/week	thrice/week	twice/week	thrice/week	thrice/week	thrice/week	meal from college canteen	never smoker	5	<6 hours	moderate	mild	mild	very severe	severe	very severe	very severe	moderately active	other GI disease	GI medicine	other GI disease	1.6764	55	1	no	irregularly	no	yes	low	0	0	4	4	3	2	2
22	female	public	others	not married	>60000	islam	hostel/mess	occationally missed meal	occationally delayed meal	3	thrice/week	once/week	once/week	twice/week	none	twice/week	thrice/week	thrice/week	thrice/week	meal from college canteen	never smoker	5	6-8 hours	mild	mild	none	moderate	moderate	mild	moderate	moderately active	no disease	no medicine	others	1.6256	53	2	no	irregularly	no	no	low	2	0	1	3	1	2	3
22	female	public	medical	not married	>60000	islam	hostel/mess	regularly missed meal	occationally delayed meal	3	thrice/week	once/week	once/day	twice/week	thrice/week	twice/week	once/day	once/day	once/day	home cooked meal	never smoker	5	<6 hours	severe	mild	none	severe	severe	severe	severe	moderately active	no disease	no medicine	others	1.6002	60	2.5	no	irregularly	no	no	low	1	4	4	1	0	1	3
23	female	public	others	not married	10000-30000	buddhism	home(with family)	regularly missed meal	occationally delayed meal	2	thrice/week	once/week	thrice/week	once/week	thrice/week	once/week	once/day	once/day	once/week	home cooked meal	never smoker	5	6-8 hours	mild	mild	moderate	mild	none	none	mild	inactive	other GI disease	no medicine	others	1.524	56	2.5	yes	irregularly	no	no	high	4	4	1	0	3	2	1
21	female	public	medical	not married	30001-60000	islam	hostel/mess	never missed meal	occationally delayed meal	3	thrice/week	thrice/week	once/day	thrice/week	once/day	once/day	thrice/week	thrice/week	thrice/week	meal from college canteen	never smoker	5	6-8 hours	mild	mild	severe	none	mild	severe	moderate	moderately active	no disease	no medicine	others	1.524	60	2	no	irregularly	no	yes	low	0	4	4	4	0	2	3
25	female	public	medical	not married	30001-60000	islam	hostel/mess	never missed meal	occationally delayed meal	4	none	thrice/week	thrice/week	once/week	thrice/week	once/week	none	none	thrice/week	meal from college canteen	never smoker	5	<6 hours	moderate	mild	mild	moderate	moderate	moderate	moderate	moderately active	no disease	no medicine	no disease	1.6002	50	2	no	regularly	no	no	low	0	4	0	1	0	2	3
20	female	public	biological	not married	<10000	islam	home(with family)	never missed meal	occationally delayed meal	4	thrice/week	thrice/week	once/day	once/day	once/day	twice/week	thrice/week	once/day	once/day	home cooked meal	never smoker	5	6-8 hours	severe	mild	moderate	severe	moderate	moderate	severe	moderately active	no disease	no medicine	others	1.6256	50	1.5	no	irregularly	no	no	high	0	0	0	1	0	2	1
23	female	public	others	not married	>60000	islam	home(with family)	regularly missed meal	regularly delayed meal	2	thrice/week	once/day	thrice/week	once/day	thrice/week	twice/week	once/day	once/day	once/day	home cooked meal	never smoker	5	<6 hours	severe	none	none	severe	moderate	mild	none	moderately active	no disease	no medicine	others	1.6256	54	1	no	regularly	yes	yes	high	4	4	0	0	2	3	3
20	female	public	others	not married	<10000	islam	home(with family)	occationally missed meal	occationally delayed meal	3	thrice/week	once/day	thrice/week	once/week	once/week	none	once/day	thrice/week	thrice/week	home cooked meal	never smoker	5	6-8 hours	mild	moderate	mild	moderate	moderate	mild	mild	moderately active	no disease	no medicine	others	1.5494	44	1	no	never	yes	no	high	0	0	0	0	1	2	3
22	female	public	others	not married	>60000	islam	home(with family)	occationally missed meal	regularly delayed meal	4	thrice/week	once/day	once/day	once/week	once/day	twice/week	once/day	once/day	thrice/week	home cooked meal	never smoker	5	<6 hours	moderate	severe	severe	severe	moderate	very severe	severe	moderately active	no disease	no medicine	others	1.5494	68.3	1	no	irregularly	no	no	high	1	0	0	0	2	0	1
21	female	public	others	not married	>60000	others	home(with family)	occationally missed meal	occationally delayed meal	3	once/day	once/week	once/day	once/week	once/week	twice/week	once/week	once/day	thrice/week	home cooked meal	occasional smoker	0, 1, 3	6-8 hours	none	none	mild	mild	none	none	moderate	moderately active	no disease	no medicine	others	1.5748	48	4	no	irregularly	no	no	low	0	4	4	1	1	1	0
22	female	public	biological	not married	>60000	islam	home(with family)	occationally missed meal	occationally delayed meal	3	thrice/week	once/week	once/week	once/week	once/week	once/week	thrice/week	thrice/week	thrice/week	home cooked meal	never smoker	5	<6 hours	none	none	mild	moderate	none	none	none	very active	no disease	no medicine	others	1.6256	53	3	no	irregularly	no	yes	low	3	4	4	3	2	1	0
23	female	public	others	not married	>60000	islam	hostel/mess	occationally missed meal	occationally delayed meal	3	once/week	once/day	once/day	thrice/week	thrice/week	once/week	once/day	none	once/day	meal from college canteen	never smoker	5	6-8 hours	mild	mild	mild	mild	mild	mild	moderate	very active	no disease	no medicine	other GI disease	1.5748	55	3	no	regularly	no	no	low	1	0	0	1	3	0	3
21	male	public	medical	not married	30001-60000	islam	home(with family)	occationally missed meal	occationally delayed meal	5	twice/week	thrice/week	thrice/week	once/day	thrice/week	once/day	twice/week	twice/week	once/week	home cooked meal	never smoker	5	<6 hours	mild	moderate	very severe	very severe	moderate	very severe	severe	moderately active	no disease	no medicine	other GI disease	1.7272	72	2	no	irregularly	no	no	high	4	4	0	4	2	2	1
21	female	public	others	not married	30001-60000	islam	home(with family)	occationally missed meal	occationally delayed meal	4	none	once/day	thrice/week	once/day	thrice/week	thrice/week	none	thrice/week	once/day	home cooked meal	never smoker	5	6-8 hours	moderate	mild	mild	moderate	mild	moderate	moderate	moderately active	others	non OTC non GI medicine	others	1.6002	50	4	no	never	yes	yes	low	1	2	2	1	0	0	3
29	male	private	others	married	>60000	islam	hostel/mess	occationally missed meal	occationally delayed meal	3	thrice/week	once/day	thrice/week	once/day	thrice/week	twice/week	once/day	thrice/week	thrice/week	home cooked meal	never smoker	5	6-8 hours	moderate	mild	severe	moderate	moderate	mild	moderate	moderately active	no disease	no medicine	others	1.651	55	1	no	irregularly	no	no	high	0	4	4	0	3	1	0
23	male	public	others	not married	10000-30000	islam	home(with family)	never missed meal	regularly delayed meal	5	thrice/week	none	none	once/day	thrice/week	once/week	thrice/week	once/day	once/week	home cooked meal	never smoker	5	<6 hours	mild	mild	severe	none	very severe	severe	moderate	moderately active	others	no medicine	others	1.7272	73.5	5	no	regularly	no	no	low	0	4	4	0	0	2	1
24	female	public	others	not married	30001-60000	islam	home(with family)	occationally missed meal	regularly delayed meal	5	thrice/week	once/day	once/day	once/day	once/day	once/week	thrice/week	thrice/week	thrice/week	meal from college canteen	never smoker	5	>8 hours	moderate	none	very severe	mild	moderate	moderate	moderate	moderately active	FGID	GI medicine	no disease	1.6002	80	1	no	never	no	no	high	0	0	1	0	0	0	2
24	female	public	others	not married	30001-60000	islam	home(with family)	never missed meal	occationally delayed meal	2	twice/week	twice/week	thrice/week	once/week	once/day	twice/week	thrice/week	twice/week	thrice/week	home cooked meal	never smoker	5	6-8 hours	mild	none	severe	mild	none	none	none	moderately active	other GI disease	GI medicine	other GI disease	1.5748	43	2	no	irregularly	no	no	low	0	4	4	1	1	0	3
21	female	public	others	not married	30001-60000	islam	hostel/mess	never missed meal	never delayed meal	3	none	once/day	once/day	once/day	thrice/week	none	none	thrice/week	thrice/week	meal from college canteen	never smoker	5	6-8 hours	none	none	none	none	none	none	none	moderately active	no disease	no medicine	no disease	1.6256	57	3	no	regularly	no	no	low	0	2	1	2	3	2	0
23	female	private	others	not married	>60000	islam	home(with family)	occationally missed meal	occationally delayed meal	4	none	once/day	once/day	once/week	once/week	thrice/week	thrice/week	once/day	once/day	home cooked meal	never smoker	5	6-8 hours	moderate	mild	severe	moderate	mild	mild	mild	moderately active	FGID	GI medicine	others	1.6256	65	7	no	irregularly	no	yes	high	1	2	4	4	0	0	3
22	female	public	others	not married	30001-60000	islam	hostel/mess	regularly missed meal	regularly delayed meal	3	thrice/week	once/week	once/week	once/week	thrice/week	twice/week	once/day	once/day	once/day	meal from college canteen	never smoker	5	<6 hours	severe	none	very severe	severe	severe	severe	moderate	moderately active	others	GI medicine	others	1.6002	60	4	no	never	yes	yes	low	0	0	0	1	1	1	1
21	male	public	medical	not married	30001-60000	islam	home(with family)	never missed meal	occationally delayed meal	4	thrice/week	once/day	once/week	once/week	thrice/week	twice/week	thrice/week	thrice/week	thrice/week	home cooked meal	never smoker	5	<6 hours	none	mild	moderate	severe	none	none	none	moderately active	no disease	no medicine	others	1.7526	50	5	no	irregularly	no	no	low	3	0	4	3	1	1	0
22	male	public	others	not married	10000-30000	islam	home(with family)	never missed meal	occationally delayed meal	2	thrice/week	once/day	thrice/week	thrice/week	none	once/week	twice/week	thrice/week	thrice/week	home cooked meal	never smoker	5	6-8 hours	moderate	mild	severe	moderate	moderate	mild	severe	moderately active	no disease	no medicine	no disease	1.6764	58	3	no	regularly	no	no	low	3	3	3	3	1	1	0
21	male	public	others	not married	>60000	islam	home(with family)	never missed meal	occationally delayed meal	3	thrice/week	twice/week	once/week	once/week	once/day	once/day	once/day	thrice/week	thrice/week	home cooked meal	never smoker	0, 1	6-8 hours	severe	mild	mild	very severe	moderate	severe	moderate	moderately active	no disease	no medicine	other GI disease	1.8542	75	2	no	irregularly	no	no	high	1	1	1	0	3	2	2
23	male	public	others	not married	10000-30000	islam	hostel/mess	never missed meal	occationally delayed meal	3	once/day	once/day	thrice/week	twice/week	thrice/week	twice/week	once/week	twice/week	once/day	restaurant cooked meal	never smoker	5	6-8 hours	mild	none	mild	moderate	moderate	mild	mild	moderately active	no disease	no medicine	no disease	1.7272	77	2	no	irregularly	no	no	low	3	2	4	1	0	0	3
22	female	public	others	not married	30001-60000	islam	home(with family)	occationally missed meal	occationally delayed meal	4	thrice/week	once/day	thrice/week	once/week	once/week	twice/week	none	thrice/week	thrice/week	meal from college canteen	never smoker	5	6-8 hours	mild	mild	none	none	very severe	mild	very severe	moderately active	FGID	no medicine	FGID	1.5748	61	1	no	irregularly	no	no	low	0	1	0	0	0	0	0
21	male	public	others	not married	30001-60000	hinduism	hostel/mess	occationally missed meal	regularly delayed meal	3	once/day	thrice/week	once/day	once/day	once/day	once/week	once/day	thrice/week	thrice/week	meal from college canteen	never smoker	5	6-8 hours	mild	mild	moderate	severe	mild	moderate	severe	inactive	no disease	no medicine	others	1.7526	72	2	no	irregularly	no	no	low	4	0	0	0	0	0	2
21	female	public	biological	not married	30001-60000	islam	hostel/mess	occationally missed meal	regularly delayed meal	3	once/week	thrice/week	thrice/week	thrice/week	thrice/week	once/week	once/day	thrice/week	thrice/week	meal from college canteen	never smoker	5	<6 hours	moderate	none	moderate	severe	moderate	mild	moderate	moderately active	FGID	no medicine	FGID	1.6002	40	5	no	regularly	no	no	high	3	4	3	3	2	0	3
21	male	public	others	not married	>60000	islam	hostel/mess	none of the above	occationally delayed meal	5	twice/week	twice/week	thrice/week	once/day	once/day	once/day	once/day	once/week	thrice/week	meal from college canteen	never smoker	5	6-8 hours	none	none	severe	moderate	none	none	mild	very active	no disease	no medicine	other GI disease	1.7526	95	2	no	irregularly	no	no	high	1	2	0	1	2	0	3
22	male	public	others	not married	10000-30000	islam	home(with family)	regularly missed meal	occationally delayed meal	2	none	thrice/week	once/day	once/day	thrice/week	once/day	thrice/week	thrice/week	thrice/week	home cooked meal	occasional smoker	0, 1	6-8 hours	mild	none	severe	mild	moderate	none	none	moderately active	others	no medicine	others	1.6764	60	1.5	no	irregularly	no	yes	low	0	2	4	1	0	2	0
22	male	public	others	not married	10000-30000	islam	home(with family)	occationally missed meal	regularly delayed meal	3	thrice/week	thrice/week	thrice/week	once/day	thrice/week	once/week	thrice/week	thrice/week	thrice/week	home cooked meal	never smoker	5	6-8 hours	mild	mild	mild	mild	moderate	moderate	moderate	moderately active	other GI disease	no medicine	other GI disease	1.7018	55	2	no	regularly	no	yes	low	0	4	4	1	0	0	3
24	male	public	others	married	>60000	islam	hostel/mess	never missed meal	occationally delayed meal	3	thrice/week	thrice/week	thrice/week	once/week	once/week	twice/week	once/day	once/day	once/day	home cooked meal	occasional smoker	5	<6 hours	moderate	none	mild	moderate	moderate	moderate	mild	very active	no disease	no medicine	others	1.651	57	1	no	never	yes	no	high	2	4	1	1	3	3	3
23	female	public	others	not married	10000-30000	islam	home(with family)	occationally missed meal	regularly delayed meal	3	thrice/week	once/day	once/day	once/week	once/week	once/week	twice/week	once/week	thrice/week	home cooked meal	never smoker	0, 5	<6 hours	severe	mild	moderate	severe	severe	severe	severe	moderately active	no disease	no medicine	no disease	1.6256	63	1.5	no	irregularly	yes	yes	low	0	2	0	1	3	0	2
23	male	public	biological	not married	>60000	islam	home(with family)	regularly missed meal	regularly delayed meal	1	once/day	thrice/week	thrice/week	thrice/week	once/day	twice/week	once/week	once/day	once/day	restaurant cooked meal	never smoker	5	<6 hours	none	none	mild	moderate	none	mild	none	very active	no disease	no medicine	no disease	1.6256	55	3	no	regularly	no	no	low	3	0	4	3	1	0	2
23	male	public	others	not married	30001-60000	islam	hostel/mess	occationally missed meal	occationally delayed meal	3	thrice/week	once/day	once/week	thrice/week	none	once/day	once/week	none	thrice/week	meal from college canteen	regular smoker	5	6-8 hours	severe	moderate	moderate	severe	very severe	very severe	very severe	inactive	others	no medicine	others	1.6764	54	4	no	irregularly	yes	yes	low	1	4	1	1	3	2	1
23	male	public	biological	not married	10000-30000	islam	home(with family)	occationally missed meal	regularly delayed meal	3	thrice/week	thrice/week	once/day	once/day	thrice/week	none	none	once/day	thrice/week	home cooked meal	never smoker	5	6-8 hours	moderate	moderate	severe	mild	very severe	mild	severe	moderately active	no disease	no medicine	no disease	1.7018	67	2	no	irregularly	no	no	low	0	0	0	0	3	1	0
24	male	public	others	not married	10000-30000	hinduism	hostel/mess	never missed meal	never delayed meal	4	once/day	once/week	thrice/week	thrice/week	none	twice/week	thrice/week	once/day	once/day	meal from college canteen	former smoker	1	6-8 hours	mild	severe	mild	moderate	moderate	mild	mild	inactive	others	no medicine	FGID	1.6764	82	2	no	irregularly	no	no	low	0	4	0	0	2	3	3
22	female	public	others	not married	10000-30000	islam	home(with family)	occationally missed meal	occationally delayed meal	3	none	once/day	thrice/week	thrice/week	once/week	once/day	once/week	once/week	none	meal from college canteen	never smoker	5	6-8 hours	none	moderate	mild	none	none	none	none	moderately active	no disease	no medicine	no disease	1.6256	60	2	no	irregularly	no	no	low	0	2	0	1	2	1	0
22	female	public	others	not married	>60000	islam	home(with family)	never missed meal	occationally delayed meal	3	once/week	thrice/week	once/week	once/week	once/week	thrice/week	thrice/week	once/week	none	home cooked meal	never smoker	5	6-8 hours	none	none	none	mild	mild	none	mild	moderately active	other GI disease	no medicine	other GI disease	1.524	60	2	no	never	no	no	low	1	4	1	0	3	1	3
25	female	public	medical	not married	10000-30000	islam	hostel/mess	occationally missed meal	occationally delayed meal	4	none	once/week	none	thrice/week	twice/week	twice/week	none	twice/week	thrice/week	meal from college canteen	never smoker	5	<6 hours	moderate	none	moderate	mild	none	none	moderate	inactive	no disease	no medicine	others	1.524	58	2	no	irregularly	no	no	low	4	2	1	0	2	3	2
21	female	public	others	not married	<10000	islam	hostel/mess	occationally missed meal	occationally delayed meal	3	thrice/week	thrice/week	once/day	thrice/week	thrice/week	none	thrice/week	none	thrice/week	meal from college canteen	never smoker	5	6-8 hours	none	none	moderate	none	very severe	none	none	moderately active	no disease	no medicine	no disease	1.5494	48	2	no	irregularly	no	no	low	0	2	0	3	2	0	0
24	female	public	medical	not married	>60000	islam	home(with family)	never missed meal	occationally delayed meal	4	thrice/week	twice/week	once/day	twice/week	twice/week	twice/week	thrice/week	once/day	once/day	home cooked meal	never smoker	5	6-8 hours	mild	moderate	moderate	severe	none	mild	mild	inactive	no disease	no medicine	others	1.6256	60	1	no	irregularly	no	no	high	1	4	0	3	1	1	3
21	female	public	others	not married	10000-30000	hinduism	hostel/mess	occationally missed meal	occationally delayed meal	2	thrice/week	once/day	once/day	once/day	once/day	once/day	once/day	once/day	once/day	meal from college canteen	never smoker	5	6-8 hours	none	mild	severe	severe	severe	severe	very severe	inactive	no disease	non OTC non GI medicine	others	1.5494	46	3	no	regularly	no	yes	low	1	1	0	4	0	0	1
22	male	public	others	not married	30001-60000	islam	home(with family)	occationally missed meal	occationally delayed meal	3	none	once/day	thrice/week	once/week	thrice/week	once/week	thrice/week	thrice/week	thrice/week	home cooked meal	never smoker	5	6-8 hours	mild	none	moderate	moderate	mild	mild	severe	moderately active	others	no medicine	others	1.5494	80	2	no	irregularly	no	yes	low	1	0	0	0	0	3	0
22	male	public	others	not married	>60000	hinduism	hostel/mess	never missed meal	occationally delayed meal	3	thrice/week	thrice/week	twice/week	twice/week	thrice/week	twice/week	once/day	once/day	once/week	restaurant cooked meal	never smoker	5	6-8 hours	none	mild	mild	none	none	none	none	moderately active	no disease	no medicine	others	1.5748	56	3	no	irregularly	no	no	low	1	4	2	3	1	1	0
19	female	public	others	not married	>60000	islam	home(with family)	occationally missed meal	regularly delayed meal	4	once/day	thrice/week	none	once/day	thrice/week	none	thrice/week	once/day	thrice/week	restaurant cooked meal	regular smoker	5	6-8 hours	mild	none	mild	mild	severe	mild	severe	moderately active	other GI disease	no medicine	other GI disease	1.6764	64	3	no	never	no	no	high	0	4	0	0	3	0	3
20	male	public	medical	not married	10000-30000	islam	hostel/mess	regularly missed meal	never delayed meal	3	thrice/week	once/week	once/week	twice/week	once/week	once/week	once/day	thrice/week	thrice/week	restaurant cooked meal	never smoker	5	6-8 hours	none	none	none	none	none	none	none	moderately active	no disease	no medicine	no disease	1.6764	61	2	no	irregularly	no	no	low	3	2	2	3	1	1	0
24	female	private	others	not married	30001-60000	hinduism	home(with family)	occationally missed meal	occationally delayed meal	3	thrice/week	thrice/week	once/day	once/week	once/day	twice/week	thrice/week	thrice/week	thrice/week	home cooked meal	never smoker	5	6-8 hours	mild	none	severe	moderate	none	none	mild	moderately active	no disease	non OTC non GI medicine	others	1.5494	76	2	no	irregularly	no	no	high	1	4	1	0	0	2	0
21	female	public	others	not married	10000-30000	islam	hostel/mess	occationally missed meal	occationally delayed meal	5	thrice/week	thrice/week	thrice/week	twice/week	none	none	thrice/week	thrice/week	thrice/week	home cooked meal	never smoker	5	6-8 hours	none	moderate	none	mild	none	none	none	moderately active	no disease	no medicine	others	1.2446	38.5	2	no	regularly	no	no	low	0	4	0	0	0	0	0
22	male	private	medical	not married	30001-60000	islam	home(with family)	never missed meal	never delayed meal	3	none	once/day	thrice/week	once/week	none	once/week	none	none	none	home cooked meal	never smoker	5	<6 hours	moderate	none	severe	very severe	severe	very severe	severe	inactive	no disease	no medicine	no disease	1.5494	84	3	yes	irregularly	no	no	low	0	1	0	1	3	2	2
22	male	private	others	not married	30001-60000	islam	home(with family)	occationally missed meal	regularly delayed meal	2	once/day	once/week	none	thrice/week	none	once/day	once/day	thrice/week	none	home cooked meal	never smoker	5	<6 hours	moderate	severe	mild	very severe	moderate	severe	severe	inactive	others	non OTC non GI medicine	others	1.7272	120	4	no	regularly	no	yes	high	0	2	1	1	2	2	2
20	male	private	medical	not married	>60000	islam	hostel/mess	occationally missed meal	occationally delayed meal	2	none	once/week	thrice/week	once/day	none	once/day	once/day	none	none	home cooked meal	never smoker	5	<6 hours	mild	moderate	mild	moderate	moderate	mild	severe	moderately active	no disease	no medicine		1.8542	81	2.5	no	irregularly	no	no	high	3	4	0	3	1	0	0
20	female	public	medical	not married	10000-30000	islam	home(with family)	none of the above	occationally delayed meal	2	thrice/week	once/day	once/day	once/day	thrice/week	once/day	once/day	once/day	none	meal from college canteen	never smoker	5	>8 hours	mild	moderate	severe	severe	moderate	severe	severe	moderately active	no disease	no medicine	others	1.5748	45	1	no	irregularly	no	no	high	0	2	3	3	0	0	3
22	female	private	medical	not married	30001-60000	hinduism	hostel/mess	occationally missed meal	occationally delayed meal	3	none	once/week	once/week	once/week	once/day	twice/week	once/day	thrice/week	thrice/week	meal from college canteen	never smoker	5	6-8 hours	mild	moderate	none	mild	none	none	none	very active	no disease	no medicine	others	1.6256	44	2	no	regularly	no	no	low	0	4	0	0	1	0	0
21	female	private	medical	not married	30001-60000	islam	home(with family)	regularly missed meal	regularly delayed meal	2	once/day	once/day	once/day	once/day	none	twice/week	once/week	once/day	thrice/week	home cooked meal	never smoker	5	<6 hours	moderate	none	mild	moderate	moderate	moderate	severe	inactive	others	no medicine	others	1.651	70	3	no	irregularly	yes	no	high	0	0	2	0	0	0	1
20	female	private	medical	not married	30001-60000	islam	hostel/mess	never missed meal	occationally delayed meal	4	thrice/week	thrice/week	once/day	once/week	once/day	once/day	thrice/week	thrice/week	thrice/week	meal from college canteen	never smoker	5	<6 hours	none	none	none	mild	moderate	moderate	moderate	moderately active	other GI disease	GI medicine	other GI disease	1.4478	35	3	no	irregularly	yes	yes	low	0	4	4	0	1	0	0
20	male	public	others	not married	<10000	islam	hostel/mess	occationally missed meal	regularly delayed meal	2	none	thrice/week	once/day	none	none	thrice/week	none	none	once/day	home cooked meal	never smoker	5	6-8 hours	moderate	moderate	mild	moderate	moderate	moderate	moderate	moderately active	other GI disease	no medicine	others	1.6764	56	2	no	irregularly	no	no	low	0	2	2	3	2	3	2
21	male	private	others	not married	>60000	islam	home(with family)	regularly missed meal	regularly delayed meal	2	once/day	once/week	thrice/week	thrice/week	thrice/week	once/day	once/week	once/day	once/day	home cooked meal	regular smoker	5	6-8 hours	moderate	mild	mild	moderate	moderate	moderate	severe	moderately active	no disease	no medicine	other GI disease	1.7272	55	2	no	never	yes	no	high	0	4	0	0	0	2	1
23	male	public	others	not married	30001-60000	islam	home(with family)	never missed meal	never delayed meal	3	thrice/week	once/day	thrice/week	thrice/week	once/day	thrice/week	once/day	thrice/week	thrice/week	home cooked meal	never smoker	5	6-8 hours	mild	mild	none	mild	mild	mild	mild	very active	no disease	no medicine	others	1.7272	73	3	no	never	no	no	high	3	4	0	1	0	0	0
22	female	others	others	not married	10000-30000	islam	home(with family)	occationally missed meal	regularly delayed meal	4	thrice/week	once/day	thrice/week	thrice/week	thrice/week	thrice/week	thrice/week	thrice/week	thrice/week	home cooked meal	never smoker	5	>8 hours	very severe	moderate	moderate	very severe	severe	very severe	very severe	moderately active	no disease	no medicine	other GI disease	1.5748	96	2	no	irregularly	no	yes	high	4	0	0	0	3	2	1
21	female	public	medical	not married	10000-30000	islam	hostel/mess	never missed meal	never delayed meal	2	thrice/week	once/week	once/day	once/day	thrice/week	once/day	none	once/day	thrice/week	meal from college canteen	never smoker	5	6-8 hours	none	mild	mild	mild	none	none	none	moderately active	no disease	no medicine	others	1.5494	40	1	no	regularly	no	no	low	0	4	0	0	3	1	0
22	female	public	medical	not married	30001-60000	islam	hostel/mess	never missed meal	occationally delayed meal	2	thrice/week	once/day	once/day	once/day	once/day	twice/week	thrice/week	thrice/week	once/day	meal from college canteen	never smoker	5	<6 hours	moderate	none	moderate	moderate	none	very severe	very severe	moderately active	no disease	no medicine	others	1.5748	64	1	no	irregularly	no	yes	low	1	3	1	0	0	0	1
22	female	public	medical	not married	30001-60000	islam	hostel/mess	never missed meal	occationally delayed meal	3	thrice/week	thrice/week	once/day	thrice/week	thrice/week	none	thrice/week	none	thrice/week	meal from college canteen	never smoker	5	6-8 hours	mild	mild	severe	mild	severe	moderate	severe	moderately active	other GI disease	GI medicine	others	1.524	43	2	no	irregularly	no	yes	low	0	2	0	1	0	3	3
20	female	public	medical	not married	>60000	islam	hostel/mess	occationally missed meal	occationally delayed meal	3	thrice/week	once/day	once/week	once/week	once/day	thrice/week	thrice/week	once/day	once/week	meal from college canteen	never smoker	5	<6 hours	severe	moderate	severe	severe	severe	severe	moderate	moderately active	others	no medicine	others	1.5494	69	1	no	regularly	yes	no	low	2	1	1	0	3	2	1
23	female	public	medical	not married	30001-60000	islam	hostel/mess	never missed meal	occationally delayed meal	4	none	once/day	once/day	once/day	thrice/week	once/week	none	thrice/week	thrice/week	meal from college canteen	never smoker	5	<6 hours	mild	moderate	mild	severe	severe	severe	severe	moderately active	other GI disease	GI medicine	FGID	1.6002	54	2	no	regularly	no	no	low	0	1	0	0	3	3	3
22	male	public	others	not married	10000-30000	islam	hostel/mess	regularly missed meal	occationally delayed meal	1	none	once/day	thrice/week	thrice/week	thrice/week	thrice/week	thrice/week	thrice/week	thrice/week	home cooked meal	never smoker	5	6-8 hours	none	none	mild	mild	mild	none	none	very active	no disease	no medicine	no disease	1.651	60	2.5	no	irregularly	no	no	high	0	4	0	1	1	0	0
20	male	others	others	not married	>60000	islam	home(with family)	never missed meal	occationally delayed meal	6	thrice/week	once/day	once/day	once/day	once/day	twice/week	thrice/week	once/day	once/day	home cooked meal	regular smoker	0	6-8 hours	none	mild	moderate	none	none	none	none	moderately active	no disease	no medicine	others	1.6002	68	2	no	irregularly	no	yes	low	0	4	0	0	1	0	2
21	male	public	others	not married	30001-60000	islam	home(with family)	never missed meal	occationally delayed meal	4	none	once/day	once/week	once/week	thrice/week	twice/week	once/day	once/day	once/day	home cooked meal	occasional smoker	5	>8 hours	none	none	very severe	mild	none	moderate	none	moderately active	no disease	no medicine	others	1.6256	48	3	no	never	no	yes	low	0	2	0	0	1	0	0
20	female	public	medical	married	10000-30000	islam	home(with family)	occationally missed meal	occationally delayed meal	3	thrice/week	thrice/week	once/day	once/day	thrice/week	none	once/day	thrice/week	thrice/week	home cooked meal	never smoker	5	6-8 hours	mild	mild	mild	mild	none	mild	mild	moderately active	no disease	no medicine	others	1.4224	45	1	no	irregularly	no	no	high	0	0	0	3	0	1	3
20	male	public	medical	not married	10000-30000	islam	hostel/mess	regularly missed meal	regularly delayed meal	2	none	once/day	once/week	twice/week	once/week	twice/week	none	once/day	thrice/week	meal from college canteen	never smoker	5	6-8 hours	none	none	none	mild	mild	none	mild	moderately active	no disease	no medicine	others	1.6764	56	2.5	no	never	no	yes	low	3	2	2	1	2	0	0
24	male	public	medical	not married	>60000	islam	home(with family)	never missed meal	occationally delayed meal	5	once/day	once/day	once/day	once/day	once/day	once/week	thrice/week	once/day	once/day	home cooked meal	never smoker	5	6-8 hours	mild	mild	moderate	severe	mild	moderate	mild	moderately active	no disease	no medicine	others	1.7018	78	2	no	regularly	no	yes	high	1	2	0	0	1	0	0
19	female	public	medical	not married	30001-60000	islam	home(with family)	never missed meal	occationally delayed meal	4	thrice/week	thrice/week	thrice/week	once/day	once/day	once/week	thrice/week	once/day	once/day	home cooked meal	never smoker	5	6-8 hours	mild	mild	moderate	moderate	moderate	moderate	moderate	moderately active	no disease	no medicine	others	1.6002	46	4	no	regularly	no	no	high	0	0	2	3	0	0	3
21	male	public	others	not married	10000-30000	islam	hostel/mess	never missed meal	occationally delayed meal	3	thrice/week	once/week	once/week	once/week	thrice/week	once/day	once/day	once/day	thrice/week	meal from college canteen	never smoker	5	6-8 hours	mild	mild	moderate	moderate	moderate	mild	mild	very active	no disease	no medicine	other GI disease	1.651	50	2	no	never	no	no	high	0	2	0	0	1	0	3
23	female	public	medical	not married	10000-30000	islam	hostel/mess	occationally missed meal	occationally delayed meal	3	thrice/week	once/day	once/week	once/week	once/day	twice/week	once/day	once/day	once/day	meal from college canteen	never smoker	5	6-8 hours	mild	mild	mild	mild	mild	none	mild	moderately active	no disease	no medicine	no disease	1.6256	58	2	no	irregularly	no	yes	high	3	4	4	3	1	1	3
24	male	public	medical	not married	10000-30000	islam	hostel/mess	occationally missed meal	occationally delayed meal	3	none	thrice/week	thrice/week	thrice/week	once/week	thrice/week	thrice/week	thrice/week	thrice/week	home cooked meal	never smoker	5	6-8 hours	none	none	moderate	mild	mild	none	mild	moderately active	no disease	no medicine	others	1.6764	62	3	no	irregularly	no	no	low	1	4	4	3	1	1	0
23	female	public	medical	not married	10000-30000	islam	home(with family)	never missed meal	occationally delayed meal	4	thrice/week	once/day	once/day	once/week	once/day	once/day	thrice/week	thrice/week	thrice/week	home cooked meal	never smoker	5	6-8 hours	mild	mild	mild	mild	mild	mild	moderate	moderately active	no disease	no medicine	others	1.5748	43	1.5	no	irregularly	no	no	low	0	0	0	0	3	0	3
22	female	public	medical	not married	30001-60000	islam	home(with family)	never missed meal	never delayed meal	3	thrice/week	once/day	thrice/week	once/day	thrice/week	once/week	thrice/week	thrice/week	thrice/week	home cooked meal	never smoker	5	6-8 hours	none	mild	mild	mild	moderate	mild	mild	moderately active	no disease	no medicine	others	1.6002	72	1	no	irregularly	no	no	low	0	2	0	0	1	1	0
21	male	private	others	not married	30001-60000	islam	home(with family)	occationally missed meal	regularly delayed meal	5	thrice/week	once/day	thrice/week	thrice/week	thrice/week	once/week	once/week	once/week	once/week	home cooked meal	never smoker	5	>8 hours	moderate	none	very severe	severe	severe	severe	severe	moderately active	no disease	GI medicine	others	1.6764	58	1.4	no	regularly	no	yes	high	0	0	3	4	0	2	1
21	female	public	medical	not married	<10000	islam	hostel/mess	occationally missed meal	occationally delayed meal	3	once/week	once/day	none	once/week	once/week	once/day	twice/week	once/week	once/day	meal from college canteen	never smoker	5	<6 hours	mild	mild	mild	moderate	mild	mild	none	moderately active	no disease	no medicine	others	1.5748	63.5	4	no	never	no	no	low	0	2	4	0	3	3	2
24	female	public	medical	not married	>60000	islam	home(with family)	occationally missed meal	occationally delayed meal	3	thrice/week	once/day	thrice/week	once/week	thrice/week	twice/week	thrice/week	thrice/week	thrice/week	home cooked meal	never smoker	5	6-8 hours	severe	mild	severe	very severe	moderate	severe	moderate	inactive	no disease	no medicine	other GI disease	1.5748	57	2	no	irregularly	no	no	high	1	2	1	4	3	2	1
24	female	public	medical	not married	10000-30000	islam	hostel/mess	occationally missed meal	occationally delayed meal	3	thrice/week	once/day	once/day	once/day	once/week	none	thrice/week	thrice/week	once/day	home cooked meal	never smoker	5	>8 hours	none	severe	mild	mild	mild	none	mild	moderately active	others	non OTC non GI medicine	others	1.5494	57	3	no	irregularly	no	no	low	0	4	4	1	0	3	3
21	female	public	biological	not married	10000-30000	islam	hostel/mess	none of the above	never delayed meal	3	thrice/week	twice/week	once/week	twice/week	once/week	thrice/week	thrice/week	thrice/week	thrice/week	meal from college canteen	never smoker	5	<6 hours	none	mild	severe	mild	none	none	none	moderately active	no disease	no medicine	others	1.6256	60	1	no	regularly	no	no	low	3	2	2	3	2	1	0
22	male	public	biological	not married	30001-60000	islam	home(with family)	never missed meal	occationally delayed meal	3	thrice/week	once/day	once/day	once/day	once/day	thrice/week	thrice/week	thrice/week	thrice/week	home cooked meal	never smoker	5	6-8 hours	mild	mild	mild	mild	none	none	mild	moderately active	no disease	no medicine	no disease	1.6764	60	2	no	regularly	no	no	low	0	0	0	0	0	0	0
20	female	public	medical	not married	<10000	islam	hostel/mess	never missed meal	occationally delayed meal	3	thrice/week	once/week	none	once/week	none	none	thrice/week	thrice/week	none	meal from college canteen	never smoker	5	<6 hours	none	none	moderate	mild	none	none	none	moderately active	no disease	no medicine	no disease	1.5494	52	1.5	no	regularly	no	no	low	3	2	2	3	0	1	0
21	male	public	biological	not married	30001-60000	islam	hostel/mess	never missed meal	occationally delayed meal	3	thrice/week	thrice/week	twice/week	twice/week	thrice/week	once/week	thrice/week	thrice/week	thrice/week	home cooked meal	never smoker	5	<6 hours	mild	moderate	mild	moderate	moderate	moderate	moderate	moderately active	others	no medicine	others	1.6764	63	6	no	regularly	no	no	low	0	4	4	1	0	0	3
23	female	public	medical	not married	10000-30000	islam	hostel/mess	regularly missed meal	regularly delayed meal	2	thrice/week	twice/week	once/day	once/day	once/day	once/day	once/day	once/day	twice/week	home cooked meal	never smoker	5	<6 hours	moderate	none	very severe	very severe	very severe	very severe	very severe	moderately active	FGID	GI medicine	others	1.5494	58	1	no	irregularly	no	yes	low	0	4	0	0	3	1	1
23	female	public	medical	not married	10000-30000	hinduism	hostel/mess	regularly missed meal	occationally delayed meal	2	none	thrice/week	once/day	once/week	none	once/week	none	none	thrice/week	home cooked meal	never smoker	5	<6 hours	moderate	none	moderate	moderate	moderate	moderate	moderate	moderately active	no disease	no medicine	others	1.651	83	4	no	regularly	no	yes	high	4	2	0	0	0	0	3
24	female	public	medical	not married	30001-60000	islam	hostel/mess	occationally missed meal	occationally delayed meal	2	thrice/week	once/day	thrice/week	once/day	thrice/week	once/day	once/day	once/day	once/day	meal from college canteen	never smoker	5	6-8 hours	none	moderate	moderate	moderate	none	mild	mild	moderately active	no disease	no medicine	others	1.524	54	1.5	no	irregularly	no	no	high	0	4	4	3	0	0	3
22	female	private	medical	married	10000-30000	hinduism	home(with family)	never missed meal	occationally delayed meal	3	once/week	thrice/week	twice/week	twice/week	thrice/week	once/week	thrice/week	twice/week	once/week	home cooked meal	never smoker	5	6-8 hours	none	very severe	mild	severe	severe	very severe	very severe	moderately active	no disease	no medicine	others	1.4986	62.7	2.5	no	never	no	no	low	2	0	1	4	2	3	1
21	female	private	medical	not married	>60000	islam	home(with family)	never missed meal	occationally delayed meal	4	thrice/week	twice/week	thrice/week	once/day	once/week	once/week	thrice/week	once/week	thrice/week	home cooked meal	never smoker	5	6-8 hours	mild	severe	severe	severe	severe	severe	severe	inactive	other GI disease	no medicine	others	1.5494	50	1	no	never	no	no	high	0	1	4	0	2	0	1
22	female	public	medical	not married	>60000	islam	home(with family)	never missed meal	occationally delayed meal	3	thrice/week	once/day	once/day	thrice/week	once/day	none	thrice/week	thrice/week	once/day	home cooked meal	never smoker	5	6-8 hours	moderate	mild	mild	moderate	severe	mild	severe	inactive	others	GI medicine	others	1.5748	53	1.5	no	irregularly	no	no	high	0	4	4	3	0	3	1
21	male	public	others	not married	>60000	hinduism	home(with family)	never missed meal	regularly delayed meal	3	thrice/week	once/day	thrice/week	thrice/week	none	twice/week	once/day	twice/week	once/day	home cooked meal	never smoker	5	6-8 hours	severe	moderate	mild	severe	severe	severe	severe	very active	no disease	no medicine	FGID	1.651	52	2	no	regularly	no	no	low	4	4	4	1	3	2	1
23	male	public	others	not married	10000-30000	islam	home(with family)	never missed meal	occationally delayed meal	4	thrice/week	thrice/week	thrice/week	thrice/week	thrice/week	thrice/week	thrice/week	thrice/week	thrice/week	home cooked meal	never smoker	5	6-8 hours	mild	mild	mild	moderate	moderate	moderate	moderate	moderately active	other GI disease	no medicine	FGID	1.6764	69	2	no	irregularly	yes	no	high	1	1	1	0	0	0	3
21	male	public	others	not married	<10000	hinduism	home(with family)	never missed meal	occationally delayed meal	4	none	thrice/week	thrice/week	thrice/week	once/day	thrice/week	none	thrice/week	thrice/week	home cooked meal	never smoker	5	6-8 hours	severe	moderate	mild	severe	none	severe	severe	moderately active	no disease	no medicine	no disease	1.7018	55	2	no	never	no	no	high	4	0	1	0	3	3	2
22	male	public	others	not married	10000-30000	islam	home(with family)	occationally missed meal	never delayed meal	3	thrice/week	twice/week	none	once/week	none	once/week	thrice/week	once/day	thrice/week	home cooked meal	occasional smoker	5	<6 hours	moderate	none	moderate	severe	moderate	moderate	mild	very active	no disease	no medicine	FGID	1.8288	95	5	no	irregularly	no	no	low	4	4	0	1	0	0	3
23	female	public	biological	not married	30001-60000	islam	home(with family)	never missed meal	occationally delayed meal	5	once/day	once/day	once/week	once/week	thrice/week	twice/week	once/day	once/day	once/week	meal from college canteen	never smoker	5	6-8 hours	mild	mild	mild	mild	moderate	none	none	inactive	no disease	no medicine	no disease	1.524	50	1.5	no	never	no	no	high	3	4	4	3	0	0	0
21	female	public	biological	not married	<10000	islam	hostel/mess	never missed meal	regularly delayed meal	4	thrice/week	thrice/week	once/day	once/day	thrice/week	once/week	thrice/week	once/day	thrice/week	meal from college canteen	never smoker	5	6-8 hours	severe	severe	very severe	severe	mild	very severe	very severe	moderately active	other GI disease	non OTC non GI medicine	others	1.6256	39	2	no	irregularly	yes	yes	high	2	0	3	2	2	2	1
24	male	public	others	not married	>60000	islam	hostel/mess	occationally missed meal	occationally delayed meal	3	twice/week	twice/week	twice/week	twice/week	twice/week	twice/week	twice/week	twice/week	twice/week	meal from college canteen	regular smoker	0	>8 hours	mild	mild	moderate	mild	mild	none	none	moderately active	no disease	no medicine	no disease	1.6256	62	4	no	irregularly	no	no	low	1	1	1	1	1	3	0
28	male	public	others	not married	10000-30000	islam	home(with family)	never missed meal	occationally delayed meal	3	none	thrice/week	thrice/week	once/day	once/week	twice/week	thrice/week	thrice/week	once/week	home cooked meal	never smoker	5	6-8 hours	mild	severe	mild	none	none	none	none	very active	no disease	no medicine	no disease	1.8288	81	3	yes	regularly	no	no	high	1	4	0	4	3	3	3
22	female	public	medical	not married	30001-60000	hinduism	hostel/mess	never missed meal	never delayed meal	2	none	thrice/week	thrice/week	once/week	thrice/week	none	thrice/week	none	thrice/week	meal from college canteen	never smoker	5	<6 hours	none	none	none	mild	none	none	none	very active	no disease	no medicine	others	1.524	43	2.5	no	irregularly	no	no	low	0	2	4	0	1	1	0
21	female	public	medical	not married	>60000	islam	home(with family)	occationally missed meal	occationally delayed meal	4	none	once/day	none	twice/week	twice/week	thrice/week	none	thrice/week	twice/week	home cooked meal	never smoker	5	<6 hours	mild	mild	mild	moderate	moderate	moderate	moderate	moderately active	no disease	no medicine	others	1.5494	50	1.5	no	regularly	no	no	high	0	0	0	0	1	1	3
21	male	public	others	not married	30001-60000	islam	home(with family)	never missed meal	occationally delayed meal	3	none	thrice/week	once/day	once/week	thrice/week	twice/week	thrice/week	thrice/week	thrice/week	home cooked meal	never smoker	5	6-8 hours	moderate	none	mild	moderate	mild	mild	moderate	inactive	other GI disease	GI medicine	others	1.5494	62	3	no	irregularly	yes	yes	low	4	1	1	4	0	3	2
22	female	public	medical	not married	10000-30000	islam	hostel/mess	regularly missed meal	occationally delayed meal	3	thrice/week	thrice/week	thrice/week	once/week	none	thrice/week	none	none	thrice/week	meal from college canteen	never smoker	5	6-8 hours	none	mild	mild	mild	mild	moderate	moderate	moderately active	others	non OTC non GI medicine	others	1.6256	65	2.5	no	regularly	no	no	low	0	0	0	3	3	0	0
25	female	private	medical	not married	>60000	islam	home(with family)	never missed meal	occationally delayed meal	3	thrice/week	thrice/week	thrice/week	thrice/week	none	none	twice/week	thrice/week	thrice/week	home cooked meal	never smoker	5	6-8 hours	none	moderate	mild	mild	moderate	none	none	moderately active	no disease	no medicine	others	1.651	61	1	no	never	no	no	high	4	4	3	3	1	0	0
25	female	public	medical	not married	10000-30000	hinduism	hostel/mess	regularly missed meal	occationally delayed meal	2	thrice/week	thrice/week	thrice/week	once/week	none	once/week	thrice/week	thrice/week	thrice/week	meal from college canteen	never smoker	5	6-8 hours	mild	mild	mild	none	none	none	none	moderately active	no disease	no medicine	others	1.4986	76	3	no	never	no	no	low	1	1	1	1	1	0	0
20	female	public	biological		10000-30000	islam	home(with family)	occationally missed meal	never delayed meal	4	once/week	thrice/week	once/day	once/day	thrice/week	thrice/week	thrice/week	once/week	once/day	home cooked meal	never smoker	5	6-8 hours	mild	moderate	none	severe	moderate	moderate	severe	moderately active	no disease	no medicine	others	1.4478	44	3	no	never	no	no	low	0	4	2	1	2	2	0
23	female	public	others	not married	10000-30000	islam	home(with family)	regularly missed meal	regularly delayed meal	2	none	once/day	thrice/week	thrice/week	thrice/week	none	none	none	once/day	home cooked meal	never smoker	5	<6 hours	severe	mild	severe	very severe	very severe	very severe	very severe	inactive	FGID	GI medicine	other GI disease	1.5748	61	4	no	irregularly	yes	no	high	2	1	1	2	2	2	1
22	female	public	medical	married	30001-60000	islam	home(with family)	never missed meal	occationally delayed meal	4	once/day	once/day	once/day	once/week	thrice/week	twice/week	thrice/week	once/day	none	restaurant cooked meal	never smoker	5	<6 hours	mild	mild	severe	severe	moderate	mild	mild	very active	no disease	no medicine	others	1.5748	58	2	no	regularly	no	yes	high	1	2	2	3	0	0	0
25	female	public	others	not married	30001-60000	islam	home(with family)	never missed meal	occationally delayed meal	4	thrice/week	thrice/week	once/week	once/week	thrice/week	once/week	thrice/week	thrice/week	thrice/week	home cooked meal	never smoker	5	6-8 hours	mild	mild	severe	moderate	moderate	mild	mild	moderately active	no disease	no medicine	others	1.6256	69	2.8	no	never	no	no	high	1	2	1	1	3	2	3
23	female	private	medical	not married	30001-60000	islam	home(with family)	never missed meal	occationally delayed meal	3	none	once/day	once/week	twice/week	once/day	once/week	thrice/week	once/day	once/week	home cooked meal	never smoker	5	<6 hours	mild	moderate	severe	moderate	moderate	mild	mild	inactive	no disease	no medicine	others	1.6002	62	2.5	no	irregularly	no	no	high	1	2	0	1	2	0	2
20	male	public	others	married	30001-60000	islam	hostel/mess	occationally missed meal	occationally delayed meal	2	none	thrice/week	none	once/day	thrice/week	once/day	thrice/week	thrice/week	thrice/week	home cooked meal	never smoker	5	6-8 hours	mild	moderate	mild	mild	moderate	mild	moderate	moderately active	no disease	no medicine	no disease	1.6002	47	1	no	irregularly	no	no	low	4	4	0	0	3	2	0
20	female	public	biological	not married	10000-30000	islam	hostel/mess	occationally missed meal	occationally delayed meal	3	thrice/week	thrice/week	once/week	once/week	once/week	once/week	none	once/week	thrice/week	home cooked meal	never smoker	5	<6 hours	mild	mild	severe	moderate	moderate	mild	mild	moderately active	others	GI medicine	others	1.5748	42	2.5	no	regularly	no	yes	low	0	4	4	1	3	0	2
19	female	others	others	not married	30001-60000	islam	home(with family)	occationally missed meal	occationally delayed meal	2	thrice/week	thrice/week	once/day	once/day	once/day	twice/week	thrice/week	thrice/week	thrice/week	home cooked meal	never smoker	5	6-8 hours	none	none	mild	moderate	moderate	none	none	very active	no disease	no medicine	others	1.651	51	3	no	never	no	no	high	0	4	4	0	3	1	3
26	male	private	medical	not married	30001-60000	islam	home(with family)	none of the above	regularly delayed meal	4	thrice/week	once/day	thrice/week	once/day	once/week	twice/week	once/day	thrice/week	once/day	home cooked meal	never smoker	5	6-8 hours	none	mild	moderate	mild	none	none	none	moderately active	no disease	no medicine	no disease	1.7272	72	3	no	regularly	no	no	low	4	4	4	1	1	1	0
19	female	public	medical	not married	30001-60000	islam	home(with family)	never missed meal	occationally delayed meal	5	thrice/week	thrice/week	once/day	once/week	thrice/week	thrice/week	thrice/week	thrice/week	once/day	home cooked meal	never smoker	5	<6 hours	none	severe	moderate	moderate	none	mild	severe	moderately active	no disease	non OTC non GI medicine	no disease	1.6002	70	4	no	irregularly	no	no	low	0	0	0	1	0	2	3
22	female	public	others	not married	30001-60000	islam	home(with family)	occationally missed meal	regularly delayed meal	4	thrice/week	once/week	once/week	twice/week	thrice/week	twice/week	thrice/week	once/week	once/week	home cooked meal	never smoker	5	6-8 hours	moderate	moderate	mild	moderate	severe	moderate	severe	moderately active	others	no medicine	others	1.6764	60	1	no	irregularly	no	yes	high	0	4	0	0	2	2	1
25	male	public	medical	not married	10000-30000	islam	hostel/mess	occationally missed meal	regularly delayed meal	3	thrice/week	once/day	thrice/week	thrice/week	none	thrice/week	once/day	thrice/week	thrice/week	meal from college canteen	never smoker	5	<6 hours	mild	mild	none	mild	mild	mild	mild	moderately active	FGID	GI medicine	FGID	1.7018	65	2	no	irregularly	no	no	low	0	4	0	1	1	0	0
21	male	public	medical	not married	10000-30000	islam	hostel/mess	occationally missed meal	occationally delayed meal	4	once/day	once/week	once/week	thrice/week	none	once/day	thrice/week	once/day	thrice/week	meal from college canteen	never smoker	5	<6 hours	none	none	severe	moderate	mild	severe	moderate	very active	no disease	no medicine	other GI disease	1.6256	45	1	no	irregularly	no	no	low	1	2	0	0	1	1	0
22	female	private	biological	not married	>60000	islam	home(with family)	occationally missed meal	occationally delayed meal	3	once/day	thrice/week	once/week	once/week	thrice/week	twice/week	once/day	once/week	once/week	meal from college canteen	never smoker	5	<6 hours	none	moderate	moderate	moderate	very severe	moderate	moderate	moderately active	no disease	GI medicine	others	1.6002	57	2	no	irregularly	no	yes	high	0	4	4	1	2	0	2
25	female	public	others	married	30001-60000	islam	home(with family)	occationally missed meal	occationally delayed meal	5	thrice/week	once/day	thrice/week	once/day	thrice/week	once/week	thrice/week	once/week	once/day	home cooked meal	never smoker	5	<6 hours	mild	mild	severe	mild	mild	mild	moderate	moderately active	others	no medicine	others	1.6002	69	2	no	irregularly	no	yes	high	0	0	4	0	0	0	3
22	female	public	medical	not married	30001-60000	islam	hostel/mess	occationally missed meal	regularly delayed meal	3	thrice/week	once/day	once/day	once/day	none	none	thrice/week	once/day	thrice/week	meal from college canteen	never smoker	5	<6 hours	severe	moderate	moderate	severe	moderate	severe	very severe	moderately active	other GI disease	GI medicine	others	1.5494	42	2	no	irregularly	no	no	low	0	1	0	0	0	0	1
22	female	private	medical	not married	>60000	islam	home(with family)	never missed meal	occationally delayed meal	3	thrice/week	thrice/week	thrice/week	thrice/week	thrice/week	once/week	thrice/week	thrice/week	thrice/week	home cooked meal	never smoker	5	<6 hours	none	none	none	moderate	none	mild	moderate	inactive	other GI disease	no medicine	no disease	1.6002	57	3	no	regularly	no	no	high	3	4	0	3	1	0	3
23	male	public	others	not married	<10000	islam	hostel/mess	occationally missed meal	occationally delayed meal	2	none	thrice/week	once/day	once/day	once/week	thrice/week	once/day	thrice/week	thrice/week	meal from college canteen	never smoker	5	6-8 hours	none	none	none	mild	none	none	none	moderately active	no disease	no medicine	others	1.7526	72	2	no	irregularly	no	no	low	0	4	1	3	1	3	0
21	female	public	medical	not married	10000-30000	hinduism	home(with family)	never missed meal	occationally delayed meal	4	thrice/week	thrice/week	once/day	once/day	thrice/week	once/week	thrice/week	thrice/week	thrice/week	home cooked meal	never smoker	5	<6 hours	mild	moderate	severe	severe	moderate	mild	severe	moderately active	others	no medicine	others	1.651	47	2	no	irregularly	no	no	low	4	0	1	3	0	0	3
23	female	public	medical	not married	30001-60000	islam	hostel/mess	occationally missed meal	occationally delayed meal	3	none	once/day	once/week	twice/week	twice/week	once/week	none	none	once/week	meal from college canteen	never smoker	5	<6 hours	mild	severe	severe	mild	none	mild	moderate	inactive	no disease	no medicine	others	1.6256	64	4	no	regularly	no	no	low	0	4	1	0	0	0	3
23	male	public	biological	not married	30001-60000	hinduism	hostel/mess	occationally missed meal	occationally delayed meal	3	thrice/week	once/day	once/day	thrice/week	thrice/week	twice/week	once/day	thrice/week	thrice/week	home cooked meal	never smoker	5	6-8 hours	mild	moderate	mild	moderate	severe	severe	moderate	moderately active	no disease	no medicine	others	1.7526	87	3	no	irregularly	no	yes	low	3	4	4	0	0	0	0
25	male	public	others	not married	>60000	islam	home(with family)	occationally missed meal	occationally delayed meal	3	none	thrice/week	once/day	thrice/week	thrice/week	once/week	thrice/week	thrice/week	once/day	home cooked meal	never smoker	5	6-8 hours	moderate	mild	moderate	severe	severe	severe	severe	moderately active	no disease	non OTC non GI medicine	no disease	1.6764	78	2	no	irregularly	no	yes	low	0	0	0	0	3	2	2
	female	public	biological	not married	30001-60000	islam	home(with family)	never missed meal	occationally delayed meal	3	none	none	none	none	none	none	none	none	none	home cooked meal	never smoker	5	>8 hours	mild	mild	mild	none	very severe	none	none	inactive	no disease	no medicine	others		100	7	no	regularly	no	no	low	3	3	3	3	1	1	0
24	male	public	medical	not married	30001-60000	islam	hostel/mess	occationally missed meal	occationally delayed meal	2	thrice/week	once/week	thrice/week	once/day	once/day	once/week	once/week	once/day	once/day	meal from college canteen	occasional smoker	5	6-8 hours	severe	mild	mild	moderate	mild	mild	mild	moderately active	other GI disease	no medicine	others	1.6764	70	1.5	no	irregularly	no	no	low	0	4	0	4	0	0	1
24	female	private	medical	not married	30001-60000	islam	home(with family)	occationally missed meal	occationally delayed meal	4	thrice/week	twice/week	twice/week	thrice/week	thrice/week	twice/week	once/day	none	thrice/week	home cooked meal	never smoker	5	6-8 hours	mild	none	moderate	mild	mild	none	moderate	moderately active	other GI disease	GI medicine	others	1.5748	52	3	no	irregularly	yes	no	high	0	1	1	0	0	3	3
24	male	public	medical	not married	>60000	islam	home(with family)	occationally missed meal	occationally delayed meal	3	thrice/week	once/day	none	thrice/week	none	thrice/week	thrice/week	thrice/week	none	meal from college canteen	never smoker	5	<6 hours	severe	severe	severe	very severe	very severe	very severe	severe	moderately active	no disease	no medicine	no disease	1.7272	76	2	no	never	no	no	low	4	4	1	3	0	0	1
23	male	private	others	not married	30001-60000	islam	hostel/mess	occationally missed meal	occationally delayed meal	2	once/day	once/day	thrice/week	none	none	once/week	once/week	once/day	thrice/week	restaurant cooked meal	regular smoker	5	6-8 hours	mild	none	severe	mild	severe	severe	severe	inactive	no disease	no medicine	others	1.7018	63	2	no	irregularly	yes	no	high	4	1	1	4	2	2	1
19	male	private	others	not married	10000-30000	islam	hostel/mess	never missed meal	occationally delayed meal	4	once/day	once/week	thrice/week	thrice/week	once/week	none	once/week	once/day	thrice/week	home cooked meal	never smoker	5	6-8 hours	none	none	moderate	mild	mild	mild	none	moderately active	no disease	no medicine	other GI disease	1.7526	60	3	no	irregularly	no	no	high	4	2	0	3	1	1	0
23	female	public	medical	not married	30001-60000	islam	hostel/mess	never missed meal	occationally delayed meal	2	none	once/day	thrice/week	once/week	none	once/week	thrice/week	thrice/week	thrice/week	home cooked meal	never smoker	5	<6 hours	moderate	none	none	moderate	none	none	none	very active	others	no medicine	others	1.6256	53	2	no	never	no	no	low	3	0	2	3	1	1	1
21	male	private	others	not married	>60000	islam	home(with family)	regularly missed meal	regularly delayed meal	2	twice/week	twice/week	once/day	once/day	thrice/week	thrice/week	twice/week	twice/week	once/week	home cooked meal	never smoker	5	6-8 hours	moderate	none	mild	mild	mild	mild	none	very active	no disease	no medicine	no disease	1.7526	74	1	yes	never	no	no	high	2	2	2	1	0	2	1
20	male	private	biological	not married	10000-30000	hinduism	hostel/mess	regularly missed meal	regularly delayed meal	2	thrice/week	thrice/week	none	none	none	once/week	thrice/week	once/week	none	restaurant cooked meal	never smoker	5	<6 hours	severe	mild	mild	very severe	severe	moderate	severe	inactive	no disease	no medicine	no disease	1.5494	80	4	no	regularly	no	yes	high	3	3	3	2	2	0	1
24	female	private	others	not married	>60000	islam	home(with family)	occationally missed meal	occationally delayed meal	3	once/day	once/day	thrice/week	once/week	thrice/week	thrice/week	once/day	once/day	once/day	meal from college canteen	never smoker	5	6-8 hours	moderate	none	none	mild	mild	none	mild	moderately active	others	no medicine	others	1.6256	85	4	no	regularly	no	no	high	0	2	0	0	0	0	3
21	male	private	biological	not married	30001-60000	islam	home(with family)	regularly missed meal	occationally delayed meal	2	none	thrice/week	thrice/week	thrice/week	thrice/week	none	thrice/week	thrice/week	once/day	home cooked meal	never smoker	5	6-8 hours	none	mild	mild	mild	none	mild	none	moderately active	no disease	no medicine	others	1.7526	67	2	no	regularly	no	no	low	3	2	4	3	1	1	0
24	male	private	others	not married	>60000	islam	home(with family)	occationally missed meal	occationally delayed meal	2	once/day	once/day	none	twice/week	thrice/week	once/day	thrice/week	once/day	thrice/week	home cooked meal	never smoker	4	<6 hours	none	mild	severe	severe	very severe	very severe	severe	moderately active	others	non OTC non GI medicine	no disease	1.8034	122	3	no	regularly	no	no	high	1	4	1	1	1	1	2
20	female	public	medical	not married	30001-60000	islam	home(with family)	never missed meal	occationally delayed meal	4	thrice/week	once/day	once/day	once/week	once/day	thrice/week	thrice/week	thrice/week	thrice/week	home cooked meal	never smoker	5	6-8 hours	none	none	mild	mild	none	none	none	moderately active	no disease	no medicine	no disease	1.651	82	1.2	no	regularly	no	no	high	2	2	2	2	2	1	0
22	female	public	medical	not married	>60000	islam	hostel/mess	never missed meal	occationally delayed meal	4	once/day	twice/week	twice/week	once/week	thrice/week	twice/week	once/day	once/day	once/week	home cooked meal	never smoker	5	>8 hours	mild	mild	mild	mild	severe	none	severe	inactive	FGID	no medicine	others	1.5494	50	2	no	irregularly	no	no	low	0	2	4	3	1	1	0
21	female	private	others	not married	30001-60000	islam	home(with family)	regularly missed meal	occationally delayed meal	3	thrice/week	once/day	thrice/week	once/week	thrice/week	once/week	thrice/week	thrice/week	thrice/week	home cooked meal	never smoker	5	>8 hours	mild	none	mild	mild	moderate	mild	mild	inactive	no disease	no medicine	others	1.5494	42	1	no	regularly	no	no	high	0	2	3	3	0	0	3
24	male	public	medical	not married	10000-30000	islam	hostel/mess	regularly missed meal	occationally delayed meal	2	none	once/day	thrice/week	once/day	none	once/day	thrice/week	none	none	meal from college canteen	never smoker	5	6-8 hours	none	none	moderate	none	none	none	none	moderately active	no disease	GI medicine	others	1.651	68	2	no	irregularly	no	no	low	3	2	0	3	2	0	0
26	male	private	others	not married	>60000	islam	home(with relatives)	occationally missed meal	occationally delayed meal	3	once/day	once/week	once/day	once/week	once/week	once/day	once/day	once/day	once/day	home cooked meal	occasional smoker	0, 1, 2, 3, 4	<6 hours	severe	moderate	moderate	moderate	moderate	moderate	moderate	moderately active	others	non OTC non GI medicine	others	1.6764	82	2	no	never	no	yes	high	4	0	4	1	0	0	2
22	male	public	medical	not married	10000-30000	islam	home(with family)	occationally missed meal	regularly delayed meal	3	once/week	once/day	once/day	once/day	once/day	once/day	once/week	once/day	once/day	home cooked meal	never smoker	5	<6 hours	none	none	none	mild	none	none	none	very active	no disease	no medicine	others	1.7018	56	1.5	no	never	no	no	low	3	2	2	3	1	1	0
21	male	private	others	not married	>60000	islam	home(with family)	regularly missed meal	regularly delayed meal	3	thrice/week	once/day	thrice/week	once/day	thrice/week	once/day	thrice/week	thrice/week	once/day	home cooked meal	never smoker	5	<6 hours	moderate	mild	none	severe	moderate	severe	severe	moderately active	no disease	no medicine	other GI disease	1.7018	85	4	no	irregularly	no	no	low	1	4	1	0	3	2	1
21	male	private	biological	not married	>60000	islam	home(with family)	occationally missed meal	occationally delayed meal	2	thrice/week	once/day	once/day	once/day	once/day	once/day	thrice/week	thrice/week	thrice/week	home cooked meal	regular smoker	5	6-8 hours	mild	moderate	mild	mild	moderate	mild	severe	very active	no disease	no medicine	others	1.7018	79	4	no	never	no	no	high	1	4	0	2	3	0	3
19	female	public	medical	not married	30001-60000	islam	home(with family)	never missed meal	occationally delayed meal	3	thrice/week	once/day	thrice/week	twice/week	once/week	once/week	thrice/week	thrice/week	thrice/week	home cooked meal	never smoker	5	6-8 hours	mild	mild	mild	mild	none	none	none	moderately active	no disease	no medicine	no disease	1.4478	43	3	no	irregularly	no	no	high	0	4	4	3	0	0	3
22	female	private	biological	not married	>60000	islam	home(with family)	regularly missed meal	regularly delayed meal	3	thrice/week	thrice/week	once/day	once/day	thrice/week	once/day	thrice/week	thrice/week	thrice/week	home cooked meal	never smoker	5	<6 hours	moderate	severe	very severe	severe	moderate	moderate	moderate	moderately active	no disease	no medicine	others	1.524	49	1.5	no	irregularly	no	no	high	0	4	1	4	2	2	1
22	male	private	others	not married	30001-60000	islam	home(with family)	occationally missed meal	occationally delayed meal	3	once/day	once/week	once/week	once/week	none	once/day	thrice/week	once/day	thrice/week	home cooked meal	never smoker	5	6-8 hours	mild	mild	moderate	mild	mild	mild	mild	very active	others	OTC non GI medicine	others	1.5494	80	2	no	never	no	no	high	0	2	0	0	1	1	3
21	female	public	biological	not married	10000-30000	islam	hostel/mess	never missed meal	occationally delayed meal	4	thrice/week	once/day	thrice/week	twice/week	none	once/day	none	thrice/week	thrice/week	home cooked meal	never smoker	5	6-8 hours	mild	none	mild	mild	none	none	none	moderately active	no disease	no medicine	others	1.6256	63	2.5	no	regularly	no	no	low	3	4	4	3	1	1	0
24	female	public	medical	married	>60000	islam	hostel/mess	never missed meal	never delayed meal	4	thrice/week	none	once/week	once/week	once/day	once/week	none	thrice/week	thrice/week	home cooked meal	never smoker	5	6-8 hours	none	mild	mild	mild	none	none	none	moderately active	no disease	no medicine	no disease	1.524	64	5	no	regularly	no	yes	low	1	0	1	0	1	1	0
20	female	private	biological	not married	30001-60000	islam	home(with family)	never missed meal	occationally delayed meal	4	thrice/week	thrice/week	thrice/week	once/week	once/week	none	thrice/week	thrice/week	none	home cooked meal	never smoker	5	6-8 hours	none	none	none	none	very severe	none	very severe	moderately active	others	non OTC non GI medicine	others	1.5748	52	2	yes	regularly	no	no	high	3	2	2	3	1	0	0
23	male	private	others	not married	>60000	islam	hostel/mess	occationally missed meal	occationally delayed meal	3	thrice/week	once/day	once/day	thrice/week	none	once/day	thrice/week	thrice/week	none	home cooked meal	never smoker	5	<6 hours	moderate	moderate	mild	moderate	mild	mild	none	moderately active	other GI disease	non OTC non GI medicine	FGID	1.6002	89	2.5	no	irregularly	yes	yes	high	1	1	0	0	2	2	2
22	male	public	medical	not married	30001-60000	islam	home(with family)	regularly missed meal	occationally delayed meal	5	once/day	once/day	once/day	once/day	once/day	once/day	once/day	once/day	once/day	home cooked meal	never smoker	5	<6 hours	moderate	moderate	severe	severe	severe	severe	severe	inactive	no disease	no medicine	others	1.651	66	2	no	irregularly	no	no	high	0	0	1	0	0	0	3
20	male	private	others	not married	>60000	islam	hostel/mess	regularly missed meal	occationally delayed meal	4	once/week	twice/week	twice/week	once/week	thrice/week	twice/week	once/week	thrice/week	thrice/week	meal from college canteen	occasional smoker	3	<6 hours	severe	severe	severe	severe	moderate	severe	severe	moderately active	no disease	no medicine	other GI disease	1.7272	75	3	no	never	yes	no	low	0	0	4	0	3	3	1
21	female	public	medical	not married	30001-60000	hinduism	hostel/mess	regularly missed meal	regularly delayed meal	3	thrice/week	once/day	once/week	once/day	none	once/week	thrice/week	none	thrice/week	meal from college canteen	never smoker	5	<6 hours	moderate	none	very severe	severe	moderate	severe	very severe	inactive	others	non OTC non GI medicine	no disease	1.524	49	5	yes	irregularly	no	yes	low	0	0	1	0	3	2	1
25	female	private	others	not married	30001-60000	islam	home(with family)	occationally missed meal	regularly delayed meal	4	once/day	thrice/week	thrice/week	once/week	thrice/week	twice/week	thrice/week	thrice/week	once/day	home cooked meal	never smoker	5	6-8 hours	moderate	moderate	severe	very severe	moderate	severe	very severe	moderately active	other GI disease	GI medicine	others	1.5494	49	2	no	regularly	no	no	high	1	1	0	0	1	2	1
21	female	private	medical	not married	10000-30000	buddhism	hostel/mess	occationally missed meal	regularly delayed meal	2	thrice/week	thrice/week	once/day	once/week	none	none	thrice/week	thrice/week	thrice/week	meal from college canteen	never smoker	5	6-8 hours	mild	mild	mild	mild	mild	mild	mild	moderately active	no disease	no medicine	others	1.6002	52	4	no	irregularly	no	no	high	1	1	4	3	0	0	3
21	male	public	medical	not married	30001-60000	islam	hostel/mess	never missed meal	occationally delayed meal	3	thrice/week	once/day	once/week	thrice/week	thrice/week	thrice/week	once/day	thrice/week	once/day	meal from college canteen	never smoker	5	<6 hours	mild	moderate	severe	severe	mild	moderate	moderate	moderately active	other GI disease	no medicine	other GI disease	1.651	70	2.5	no	irregularly	no	no	high	0	4	4	3	1	1	0
22	female	private	biological	not married	>60000	islam	home(with family)	none of the above	occationally delayed meal	5	once/day	thrice/week	once/week	once/day	once/day	once/week	none	thrice/week	thrice/week	meal from college canteen	never smoker	5	<6 hours	mild	moderate	mild	moderate	very severe	moderate	severe	moderately active	others	no medicine	FGID	1.5748	85	1.5	no	regularly	no	yes	high	0	2	0	0	1	3	3
24	male	private	biological	not married	30001-60000	islam	hostel/mess	regularly missed meal	regularly delayed meal	2	once/day	twice/week	none	thrice/week	once/week	once/week	thrice/week	once/day	none	meal from college canteen	never smoker	5	<6 hours	moderate	none	none	moderate	very severe	moderate	moderate	inactive	FGID	GI medicine	others	1.7272	74	5	yes	never	no	yes	high	0	2	0	0	2	1	0
19	female	public	medical	not married	>60000	islam	home(with family)	occationally missed meal	never delayed meal	3	thrice/week	once/day	thrice/week	thrice/week	thrice/week	twice/week	none	thrice/week	thrice/week	home cooked meal	never smoker	5	6-8 hours	mild	moderate	mild	severe	moderate	moderate	severe	moderately active	other GI disease	GI medicine	others	1.6002	57	2.5	no	never	yes	no	low	4	4	3	0	2	2	1
21	female	private	biological	not married	>60000	islam	home(with family)	never missed meal	occationally delayed meal	4	thrice/week	once/day	once/day	once/day	thrice/week	none	twice/week	once/day	thrice/week	home cooked meal	never smoker	5	6-8 hours	moderate	moderate	mild	moderate	none	none	moderate	moderately active	no disease	no medicine	others	1.5494	56	1	no	never	no	no	high	0	4	2	3	1	0	0
18	male	public	medical	not married	10000-30000	islam	hostel/mess	never missed meal	regularly delayed meal	4	thrice/week	once/week	once/week	once/day	thrice/week	once/week	thrice/week	once/day	thrice/week	meal from college canteen	never smoker	5	<6 hours	mild	mild	mild	moderate	mild	moderate	moderate	moderately active	no disease	no medicine	others	1.5494	74	1	no	irregularly	no	no	low	1	0	0	1	3	0	0
21	female	public	medical	not married	10000-30000	islam	hostel/mess	occationally missed meal	occationally delayed meal	3	thrice/week	once/day	thrice/week	once/day	thrice/week	once/week	none	once/week	thrice/week	meal from college canteen	never smoker	5	<6 hours	mild	mild	moderate	moderate	mild	moderate	mild	inactive	others	non OTC non GI medicine	others	1.2446	35	1.5	no	irregularly	no	no	low	0	4	4	0	1	1	3
21	female	public	medical	not married	>60000	islam	home(with family)	never missed meal	occationally delayed meal	4	thrice/week	once/day	thrice/week	once/week	once/day	thrice/week	thrice/week	thrice/week	thrice/week	home cooked meal	never smoker	5	6-8 hours	mild	mild	mild	mild	none	none	none	moderately active	no disease	no medicine	others	1.6764	78	2	no	never	no	no	high	1	4	1	3	1	0	0
21	female	public	medical	not married	>60000	islam	home(with family)	never missed meal	occationally delayed meal	4	thrice/week	once/week	once/day	twice/week	none	once/day	none	none	thrice/week	home cooked meal	never smoker	5	<6 hours	none	severe	very severe	moderate	moderate	moderate	moderate	moderately active	FGID	non OTC non GI medicine	no disease	1.5494	54	6	no	regularly	no	yes	low	0	1	0	2	3	3	2
22	female	public	medical	not married	<10000	islam	hostel/mess	regularly missed meal	occationally delayed meal	2	thrice/week	thrice/week	once/day	thrice/week	once/day	thrice/week	thrice/week	once/day	thrice/week	meal from college canteen	never smoker	5	<6 hours	moderate	mild	severe	moderate	severe	very severe	severe	moderately active	other GI disease	non OTC non GI medicine	other GI disease	1.651	52	3	no	irregularly	no	yes	low	0	3	4	0	0	0	2
20	female	public	medical	not married	10000-30000	islam	home(with family)	never missed meal	never delayed meal	3	once/day	once/day	thrice/week	thrice/week	none	once/week	none	once/day	once/day	home cooked meal	never smoker	5	6-8 hours	none	moderate	none	mild	none	none	none	inactive	no disease	no medicine	FGID	1.6764	60	1.5	no	irregularly	no	no	low	1	0	4	1	0	1	3
23	female	public	medical	not married	>60000	islam	hostel/mess	never missed meal	occationally delayed meal	3	thrice/week	once/day	once/day	once/day	none	none	thrice/week	once/day	none	meal from college canteen	never smoker	5	<6 hours	mild	mild	none	mild	none	mild	mild	inactive	no disease	no medicine	others	1.5494	65	2	no	irregularly	no	no	low	3	4	1	3	0	0	1
20	female	public	medical	not married	30001-60000	islam	hostel/mess	occationally missed meal	occationally delayed meal	5	once/week	once/week	once/day	once/week	once/day	once/day	thrice/week	once/day	once/day	meal from college canteen	never smoker	5	6-8 hours	moderate	mild	moderate	mild	moderate	moderate	mild	moderately active	no disease	no medicine	others	1.524	49	2	no	irregularly	yes	yes	low	2	0	4	4	1	2	3
22	female	public	medical	not married	>60000	islam	hostel/mess	never missed meal	regularly delayed meal	3	none	once/day	thrice/week	once/day	once/day	thrice/week	thrice/week	none	thrice/week	meal from college canteen	never smoker	5	<6 hours	moderate	mild	severe	severe	none	moderate	mild	inactive	no disease	no medicine	others	1.6002	61	1	no	never	no	no	low	0	2	4	3	0	2	3
21	male	public	medical	not married	30001-60000	islam	home(with family)	never missed meal	never delayed meal	3	thrice/week	once/day	thrice/week	once/day	once/week	once/week	thrice/week	once/day	thrice/week	home cooked meal	never smoker	5	6-8 hours	none	mild	severe	none	severe	none	mild	moderately active	no disease	no medicine	no disease	1.8034	77	2	no	irregularly	no	no	high	2	2	4	2	1	1	0
20	female	public	medical	not married	30001-60000	islam	hostel/mess	never missed meal	occationally delayed meal	3	thrice/week	once/day	once/day	once/day	none	thrice/week	thrice/week	once/day	thrice/week	restaurant cooked meal	never smoker	5	<6 hours	mild	mild	moderate	moderate	moderate	moderate	mild	moderately active	other GI disease	no medicine	other GI disease	1.651	47	2	no	irregularly	no	no	low	0	4	0	0	0	0	3
20	female	public	medical	not married	10000-30000	islam	hostel/mess	regularly missed meal	occationally delayed meal	2	none	once/week	once/week	once/week	none	none	none	thrice/week	thrice/week	meal from college canteen	never smoker	5	6-8 hours	moderate	none	severe	moderate	moderate	moderate	moderate	moderately active	no disease	no medicine	others	1.5748	54	3	no	irregularly	no	no	low	0	4	0	0	0	0	3
20	male	public	medical	not married	10000-30000	islam	hostel/mess	regularly missed meal	occationally delayed meal	3	thrice/week	once/day	thrice/week	once/day	thrice/week	once/week	thrice/week	thrice/week	once/day	meal from college canteen	never smoker	5	6-8 hours	mild	moderate	severe	moderate	moderate	severe	severe	moderately active	no disease	no medicine	others	1.7272	69	1	no	regularly	no	yes	low	4	2	0	2	0	3	1
20	female	public	medical	not married	30001-60000	islam	hostel/mess	occationally missed meal	occationally delayed meal	3	thrice/week	once/day	once/day	twice/week	thrice/week	none	none	thrice/week	once/day	meal from college canteen	never smoker	5	6-8 hours	none	moderate	severe	mild	none	none	severe	inactive	no disease	no medicine	other GI disease	1.5748	50	2	no	irregularly	no	yes	low	3	0	0	3	0	0	3
22	female	public	medical	not married	>60000	islam	hostel/mess	occationally missed meal	regularly delayed meal	4	thrice/week	once/day	once/day	thrice/week	none	none	thrice/week	once/day	thrice/week	meal from college canteen	never smoker	5	6-8 hours	mild	mild	mild	moderate	mild	moderate	severe	moderately active	no disease	no medicine	others	1.7018	62	2	no	irregularly	no	no	high	0	4	0	1	2	1	0
25	male	public	medical	not married	10000-30000	islam	hostel/mess	never missed meal	never delayed meal	5	none	once/day	once/day	once/day	thrice/week	none	none	thrice/week	thrice/week	meal from college canteen	never smoker	5	6-8 hours	none	mild	moderate	mild	none	mild	none	moderately active	no disease	no medicine	other GI disease	1.7018	78	2	no	irregularly	no	no	low	2	2	2	3	0	0	3
21	male	public	medical	not married	10000-30000	islam	hostel/mess	never missed meal	never delayed meal	3	thrice/week	thrice/week	once/day	once/day	thrice/week	thrice/week	none	thrice/week	thrice/week	meal from college canteen	never smoker	4	6-8 hours	mild	mild	mild	none	moderate	none	mild	very active	no disease	no medicine	no disease	1.524	65	1.5	yes	regularly	no	no	high	0	4	4	3	1	1	0
20	male	public	medical	not married	<10000	islam	hostel/mess	never missed meal	never delayed meal	3	none	once/day	thrice/week	once/week	thrice/week	thrice/week	thrice/week	thrice/week	thrice/week	home cooked meal	never smoker	5	6-8 hours	none	very severe	none	none	none	moderate	mild	moderately active	no disease	no medicine	FGID	1.5494	53	3	no	regularly	no	yes	low	0	1	2	3	3	0	0
19	male	public	medical	not married	30001-60000	islam	hostel/mess	never missed meal	occationally delayed meal	4	once/day	thrice/week	twice/week	once/week	none	once/day	none	thrice/week	none	meal from college canteen	never smoker	5	6-8 hours	moderate	none	mild	moderate	moderate	mild	moderate	moderately active	no disease	no medicine	others	1.8034	74	3	no	irregularly	yes	no	low	1	2	4	1	0	0	0
23	female	public	medical	not married	10000-30000	islam	home(with family)	never missed meal	occationally delayed meal	3	thrice/week	once/day	once/week	once/day	thrice/week	none	none	thrice/week	thrice/week	home cooked meal	never smoker	5	<6 hours	mild	mild	mild	moderate	none	mild	mild	moderately active	no disease	no medicine	no disease	1.524	59	1.5	no	never	no	yes	low	3	2	2	3	1	1	0
20	female	public	medical	not married	10000-30000	islam	home(with family)	occationally missed meal	occationally delayed meal	3	thrice/week	once/day	once/day	twice/week	twice/week	thrice/week	thrice/week	once/day	once/day	home cooked meal	never smoker	5	<6 hours	mild	moderate	mild	moderate	moderate	mild	moderate	inactive	no disease	no medicine	others	1.651	64	1.5	no	irregularly	no	no	low	1	4	4	1	0	0	0
20	female	public	medical	not married	30001-60000	islam	home(with family)	regularly missed meal	occationally delayed meal	3	none	once/day	thrice/week	once/week	once/week	none	none	thrice/week	once/week	home cooked meal	never smoker	5	6-8 hours	mild	none	moderate	none	severe	moderate	severe	moderately active	no disease	no medicine	others	1.4986	42	3.5	no	never	no	no	low	0	0	2	3	0	0	3
22	male	public	medical	not married	>60000	islam	home(with family)	never missed meal	occationally delayed meal	5	once/day	thrice/week	once/day	once/week	once/week	twice/week	thrice/week	thrice/week	thrice/week	home cooked meal	never smoker	5	6-8 hours	none	mild	none	mild	none	none	none	moderately active	other GI disease	non OTC non GI medicine	others	1.651	70	3	yes	irregularly	no	no	high	1	2	4	3	1	1	0
19	female	public	medical	not married	10000-30000	islam	home(with family)	never missed meal	occationally delayed meal	3	none	once/day	once/day	once/day	thrice/week	once/week	thrice/week	once/day	none	home cooked meal	never smoker	5	6-8 hours	mild	none	very severe	severe	none	mild	mild	inactive	others	non OTC non GI medicine	others	1.524	66	1	no	regularly	no	no	low	0	4	2	1	3	2	1
23	female	public	medical	not married	30001-60000	islam	hostel/mess	never missed meal	occationally delayed meal	5	once/day	twice/week	thrice/week	once/week	thrice/week	thrice/week	once/day	once/week	twice/week	meal from college canteen	never smoker	5	6-8 hours	none	moderate	moderate	severe	moderate	severe	moderate	inactive	no disease	non OTC non GI medicine	other GI disease	1.524	49	1	no	irregularly	no	no	low	2	4	0	2	2	2	2
22	female	public	medical	not married	>60000	islam	hostel/mess	occationally missed meal	occationally delayed meal	3	once/day	once/week	none	thrice/week	none	thrice/week	thrice/week	once/day	thrice/week	restaurant cooked meal	never smoker	5	6-8 hours	none	none	severe	mild	moderate	mild	severe	moderately active	FGID	GI medicine	FGID	1.6764	55	2	no	regularly	no	no	low	3	3	2	3	1	0	0
19	male	public	medical	not married	30001-60000	islam	home(with family)	never missed meal	occationally delayed meal	3	thrice/week	once/week	once/day	once/week	thrice/week	once/week	thrice/week	once/day	none	home cooked meal	never smoker	5	>8 hours	moderate	mild	severe	severe	moderate	severe	severe	inactive	no disease	non OTC non GI medicine	others	1.6002	75	2	no	irregularly	no	yes	high	1	0	2	1	1	1	1
22	male	public	medical	not married	<10000	hinduism	hostel/mess	regularly missed meal	occationally delayed meal	2	none	thrice/week	once/day	once/week	none	once/day	thrice/week	none	thrice/week	restaurant cooked meal	never smoker	5	<6 hours	mild	moderate	severe	moderate	severe	severe	severe	inactive	others	non OTC non GI medicine	no disease	1.651	65	2.5	no	irregularly	no	no	low	1	2	0	1	2	0	3
17	male	public	medical	not married	10000-30000	islam	home(with family)	never missed meal	occationally delayed meal	3	none	thrice/week	none	once/day	once/week	none	none	once/day	once/day	home cooked meal	never smoker	5	6-8 hours	none	none	mild	none	none	none	none	moderately active	no disease	no medicine	no disease	1.651	90	7	no	regularly	no	no	low	3	4	4	3	1	1	0
22	female	public	medical	not married	>60000	islam	hostel/mess	never missed meal	occationally delayed meal	3	once/day	twice/week	once/day	once/day	none	thrice/week	once/day	none	thrice/week	meal from college canteen	never smoker	5	6-8 hours	moderate	none	moderate	severe	severe	moderate	moderate	moderately active	no disease	no medicine	others	1.524	72	1.5	no	never	no	no	low	1	4	2	3	0	0	1
21	female	public	medical	not married	10000-30000	islam	home(with family)	never missed meal	never delayed meal	3	thrice/week	once/day	once/day	once/week	once/week	twice/week	none	none	none	home cooked meal	never smoker	5	<6 hours	mild	none	very severe	very severe	none	moderate	none	moderately active	no disease	no medicine	others	1.5494	49	4	no	regularly	no	no	low	3	2	2	3	1	1	1
20	male	public	medical	not married	10000-30000	islam	hostel/mess	occationally missed meal	occationally delayed meal	3	thrice/week	once/week	once/day	twice/week	none	twice/week	thrice/week	thrice/week	thrice/week	restaurant cooked meal	regular smoker	5	>8 hours	severe	none	very severe	moderate	moderate	very severe	very severe	moderately active	no disease	no medicine	no disease	1.5494	51	1.5	yes	irregularly	yes	no	low	1	0	0	1	0	2	1
23	female	public	medical	not married	30001-60000	islam	hostel/mess	never missed meal	regularly delayed meal	3	none	once/week	thrice/week	thrice/week	none	twice/week	thrice/week	thrice/week	none	meal from college canteen	never smoker	5	<6 hours	mild	moderate	moderate	moderate	severe	severe	moderate	inactive	no disease	no medicine	others	1.5748	57	2	no	irregularly	no	no	low	0	2	4	0	0	0	3
21	female	public	medical	not married	>60000	islam	home(with family)	occationally missed meal	regularly delayed meal	3	thrice/week	once/week	once/day	twice/week	none	none	thrice/week	thrice/week	thrice/week	home cooked meal	never smoker	5	6-8 hours	mild	moderate	moderate	moderate	mild	moderate	severe	inactive	other GI disease	no medicine	no disease	1.6764	58	3	no	regularly	no	no	high	1	1	1	1	2	2	2
23	female	public	medical	not married	30001-60000	islam	hostel/mess	never missed meal	occationally delayed meal	4	thrice/week	once/week	once/week	none	thrice/week	twice/week	none	thrice/week	once/day	meal from college canteen	never smoker	5	6-8 hours	mild	mild	moderate	moderate	mild	none	mild	moderately active	no disease	non OTC non GI medicine	others	1.651	58	2.2	no	regularly	no	no	low	0	0	4	0	1	0	0
23	male	public	medical	not married	>60000	islam	hostel/mess	occationally missed meal	occationally delayed meal	3	none	once/week	thrice/week	once/day	thrice/week	once/week	thrice/week	once/week	thrice/week	restaurant cooked meal	never smoker	5	<6 hours	mild	mild	none	moderate	none	none	mild	moderately active	no disease	no medicine	others	1.6764	70	2.5	no	irregularly	no	no	low	0	1	0	1	1	1	3
22	male	public	others	not married	>60000	hinduism	home(with family)	occationally missed meal	occationally delayed meal	5	thrice/week	thrice/week	thrice/week	thrice/week	thrice/week	thrice/week	thrice/week	thrice/week	thrice/week	home cooked meal	never smoker	5	6-8 hours	none	none	mild	moderate	mild	mild	moderate	moderately active	no disease	no medicine	others	1.7272	69	2	no	irregularly	no	yes	high	3	0	0	3	0	1	0
19	female	public	medical	not married	30001-60000	islam	hostel/mess	occationally missed meal	occationally delayed meal	2	thrice/week	once/day	once/day	thrice/week	once/week	none	thrice/week	thrice/week	thrice/week	home cooked meal	never smoker	5	6-8 hours	mild	none	mild	mild	mild	none	none	moderately active	no disease	no medicine	others	1.5748	62	2	no	irregularly	no	yes	low	0	1	0	0	0	1	0
24	female	public	others	not married	10000-30000	islam	hostel/mess	occationally missed meal	occationally delayed meal	3	thrice/week	thrice/week	none	once/week	none	once/week	once/week	thrice/week	none	meal from college canteen	never smoker	5	<6 hours	none	mild	moderate	severe	mild	none	mild	very active	no disease	no medicine	others	1.5494	50	2	no	never	no	yes	low	4	1	1	1	3	2	0
24	male	public	medical	not married	>60000	islam	home(with family)	occationally missed meal	occationally delayed meal	4	thrice/week	once/day	once/day	thrice/week	none	once/day	once/day	once/day	thrice/week	home cooked meal	never smoker	5	<6 hours	moderate	moderate	severe	moderate	none	none	moderate	moderately active	no disease	no medicine	no disease	1.6764	59	2	no	irregularly	no	no	low	0	0	0	0	3	3	0
23	male	public	medical	not married	10000-30000	islam	home(with family)	occationally missed meal	regularly delayed meal	4	once/day	once/day	thrice/week	none	thrice/week	twice/week	twice/week	once/week	none	home cooked meal	never smoker	5	<6 hours	none	none	none	none	none	none	none	very active	no disease	no medicine	no disease	1.5494	52	2	no	never	no	yes	low	3	2	4	3	1	1	0
26	male	public	medical	not married	30001-60000	islam	hostel/mess	occationally missed meal	occationally delayed meal	3	none	thrice/week	once/day	once/day	thrice/week	once/day	none	none	thrice/week	meal from college canteen	never smoker	5	6-8 hours	none	none	mild	mild	none	none	none	moderately active	no disease	no medicine	other GI disease	1.7272	69	5	no	irregularly	no	no	low	3	2	2	3	1	1	0
26	male	public	others	not married	10000-30000	islam	hostel/mess	never missed meal	regularly delayed meal	3	thrice/week	once/day	once/day	twice/week	none	once/day	thrice/week	thrice/week	once/day	home cooked meal	never smoker	5	<6 hours	severe	none	mild	severe	severe	very severe	severe	very active	others	no medicine	others	1.651	65	4	no	regularly	no	no	low	4	4	1	0	0	2	1
26	male	public	others	not married	>60000	islam	hostel/mess	occationally missed meal	occationally delayed meal	3	thrice/week	thrice/week	thrice/week	twice/week	twice/week	twice/week	thrice/week	thrice/week	thrice/week	home cooked meal	never smoker	5	6-8 hours	none	none	mild	mild	none	none	none	very active	no disease	no medicine	others	1.7526	72	2	no	irregularly	no	no	low	4	0	4	1	1	1	3
25	male	public	others	not married	10000-30000	hinduism	hostel/mess	never missed meal	never delayed meal	3	none	none	none	twice/week	twice/week	none	none	thrice/week	once/day	home cooked meal	never smoker	5	6-8 hours	none	mild	none	mild	none	none	mild	very active	others	no medicine	others	1.6764	63	2.5	no	regularly	no	no	low	0	0	1	3	1	1	0
20	male	public	others	not married	<10000	islam	hostel/mess	never missed meal	occationally delayed meal	5	thrice/week	twice/week	none	once/week	thrice/week	twice/week	thrice/week	once/day	once/day	restaurant cooked meal	occasional smoker	5	6-8 hours	none	none	moderate	none	mild	none	mild	moderately active	other GI disease	no medicine	no disease	1.7526	58	1.5	no	irregularly	no	no	low	3	4	4	1	0	0	0
23	male	private	others	not married	10000-30000	islam	home(with family)	occationally missed meal	occationally delayed meal	4	thrice/week	once/day	once/day	once/week	once/day	once/week	once/week	thrice/week	once/day	home cooked meal	former smoker	5	6-8 hours	very severe	none	moderate	very severe	severe	severe	mild	very active	FGID	no medicine	others	1.8542	87	4	no	irregularly	yes	no	high	0	2	0	4	3	2	2
24	male	public	others	not married	30001-60000	islam	hostel/mess	regularly missed meal	occationally delayed meal	2	thrice/week	once/day	once/day	once/week	once/day	once/week	none	once/day	once/day	restaurant cooked meal	never smoker	5	6-8 hours	moderate	none	severe	mild	severe	very severe	severe	moderately active	other GI disease	non OTC non GI medicine	other GI disease	1.6002	55	1.5	no	regularly	no	no	low	0	4	4	0	3	2	1
24	male	private	medical	not married	<10000	hinduism	hostel/mess	regularly missed meal	regularly delayed meal	2	none	thrice/week	thrice/week	thrice/week	thrice/week	once/day	none	thrice/week	thrice/week	home cooked meal	never smoker	5	6-8 hours	mild	none	moderate	moderate	mild	mild	mild	moderately active	no disease	no medicine	no disease	1.5494	70	6	no	never	no	no	high	3	1	1	0	0	0	0
27	male	private	others	married	30001-60000	islam	home(with family)	never missed meal	occationally delayed meal	3	thrice/week	once/day	once/day	twice/week	thrice/week	none	none	once/day	once/day	home cooked meal	never smoker	5	6-8 hours	none	none	moderate	mild	severe	mild	severe	moderately active	no disease	no medicine	others	1.7272	71	3	no	irregularly	no	no	high	0	2	2	3	2	1	1
23	female	public	medical	not married	30001-60000	buddhism	hostel/mess	never missed meal	occationally delayed meal	3	thrice/week	once/week	once/week	once/week	none	thrice/week	thrice/week	thrice/week	thrice/week	meal from college canteen	never smoker	5	<6 hours	mild	moderate	mild	moderate	none	none	mild	moderately active	no disease	no medicine	others	1.6256	54	2	no	never	no	no	low	1	4	0	0	0	0	0
25	male	private	medical	not married	>60000	hinduism	hostel/mess	occationally missed meal	occationally delayed meal	3	thrice/week	once/day	thrice/week	once/day	once/day	thrice/week	none	thrice/week	once/day	home cooked meal	former smoker	0, 1	6-8 hours	none	none	none	none	none	none	none	inactive	others	no medicine	no disease	1.5494	90	2	no	never	no	no	low	0	4	4	0	3	0	0
21	female	public	medical	not married	30001-60000	islam	hostel/mess	regularly missed meal	occationally delayed meal	3	none	twice/week	twice/week	twice/week	once/week	twice/week	thrice/week	thrice/week	thrice/week	restaurant cooked meal	never smoker	5	6-8 hours	mild	mild	moderate	moderate	moderate	mild	mild	moderately active	others	non OTC non GI medicine	others	1.5748	58	2.5	yes	regularly	no	no	low	1	0	0	1	0	0	3
20	male	public	medical	not married	10000-30000	islam	home(with family)	never missed meal	regularly delayed meal	3	thrice/week	once/day	once/day	once/day	once/day	twice/week	thrice/week	once/week	once/week	home cooked meal	occasional smoker	5	6-8 hours	none	none	very severe	severe	very severe	severe	moderate	moderately active	no disease	non OTC non GI medicine	others	1.6764	90	2	no	irregularly	no	no	high	0	4	1	1	2	2	1
26	female	public	others	not married	<10000	hinduism	hostel/mess	occationally missed meal	occationally delayed meal	4	thrice/week	thrice/week	once/day	once/day	once/day	once/day	thrice/week	once/week	thrice/week	home cooked meal	never smoker	5	6-8 hours	mild	mild	mild	mild	moderate	moderate	moderate	moderately active	others	GI medicine	others	1.5494	55	1.5	no	never	no	yes	low	0	4	1	1	0	0	1
25	female	private	medical	not married	>60000	hinduism	hostel/mess	none of the above	occationally delayed meal	3	thrice/week	once/day	thrice/week	once/day	once/day	twice/week	once/day	once/day	thrice/week	meal from college canteen	never smoker	5	<6 hours	none	mild	mild	moderate	none	moderate	mild	inactive	others	non OTC non GI medicine	others	1.6256	72	3	no	never	no	no	high	0	4	4	1	1	1	0
21	female	public	medical	not married	>60000	islam	home(with family)	occationally missed meal	regularly delayed meal	5	thrice/week	once/week	thrice/week	once/day	once/day	thrice/week	once/day	once/day	once/week	meal from college canteen	never smoker	5	<6 hours	none	none	none	severe	mild	mild	mild	moderately active	FGID	no medicine	others		90	1	no	regularly	no	yes	high	1	2	1	1	0	0	0
20	male	public	medical	not married	30001-60000	islam	hostel/mess	never missed meal	occationally delayed meal	3	thrice/week	once/day	once/day	thrice/week	none	thrice/week	thrice/week	thrice/week	thrice/week	meal from college canteen	never smoker	5	<6 hours	mild	mild	mild	moderate	none	mild	moderate	inactive	no disease	no medicine	others	1.6002	70	2.5	no	irregularly	no	no	low	3	4	4	1	1	1	2
24	male	public	others	not married	10000-30000	hinduism	hostel/mess	occationally missed meal	occationally delayed meal	3	thrice/week	thrice/week	thrice/week	once/day	thrice/week	once/week	none	thrice/week	once/day	home cooked meal	former smoker	5	6-8 hours	mild	moderate	mild	moderate	none	moderate	moderate	moderately active	FGID	GI medicine	others	1.5494	60	2	no	regularly	no	no	low	0	0	0	1	0	0	0
21	female	public	medical	not married	30001-60000	islam	home(with family)	occationally missed meal	occationally delayed meal	5	thrice/week	once/week	once/week	once/week	none	twice/week	thrice/week	thrice/week	once/week	home cooked meal	never smoker	5	<6 hours	moderate	mild	mild	severe	moderate	severe	severe	inactive	no disease	non OTC non GI medicine	other GI disease	1.5748	70	3	no	regularly	no	yes	high	0	4	1	0	0	2	1
20	female	public	medical	not married	30001-60000	buddhism	hostel/mess	occationally missed meal	occationally delayed meal	4	thrice/week	thrice/week	once/day	thrice/week	once/day	none	once/day	thrice/week	thrice/week	meal from college canteen	never smoker	5	6-8 hours	none	none	none	none	severe	none	severe	moderately active	no disease	no medicine	others	1.6256	58	3	no	regularly	no	no	low	3	4	4	3	1	1	0
20	female	public	medical	not married	10000-30000	islam	home(with family)	occationally missed meal	occationally delayed meal	4	thrice/week	once/day	once/day	once/week	thrice/week	twice/week	thrice/week	once/day	thrice/week	home cooked meal	never smoker	5	6-8 hours	none	mild	moderate	mild	none	none	mild	moderately active	FGID	no medicine	others	1.4986	43	2	no	regularly	no	yes	low	3	2	4	3	1	1	3
20	female	public	medical	not married	>60000	islam	hostel/mess	never missed meal	occationally delayed meal	3	once/day	once/week	once/week	thrice/week	thrice/week	once/week	thrice/week	once/day	thrice/week	home cooked meal	never smoker	5	<6 hours	mild	moderate	severe	moderate	moderate	moderate	mild	very active	others	no medicine	other GI disease	1.6256	60	3	no	irregularly	no	yes	low	0	1	4	1	3	0	3
20	female	public	medical	not married	>60000	hinduism	home(with family)	never missed meal	occationally delayed meal	3	once/week	twice/week	twice/week	once/week	thrice/week	once/day	once/day	once/week	once/day	home cooked meal	never smoker	5	<6 hours	none	moderate	severe	moderate	moderate	mild	severe	inactive	FGID	GI medicine	other GI disease	1.5748	70	2	no	irregularly	no	no	high	0	2	0	0	0	2	3
20	female	public	medical	not married	>60000	islam	home(with family)	never missed meal	occationally delayed meal	5	once/day	once/day	once/day	twice/week	thrice/week	twice/week	thrice/week	thrice/week	thrice/week	home cooked meal	never smoker	5	<6 hours	mild	mild	mild	moderate	none	none	mild	moderately active	no disease	no medicine	others	1.5494	48	1.5	no	regularly	no	no	low	0	2	2	3	1	1	0
20	female	public	medical	not married	>60000	islam	hostel/mess	occationally missed meal	occationally delayed meal	4	once/day	once/day	thrice/week	once/day	once/day	twice/week	once/day	once/week	once/day	home cooked meal	never smoker	5	<6 hours	mild	none	mild	mild	none	mild	mild	inactive	no disease	no medicine	others	1.6256	48	1.5	no	never	no	no	low	3	2	2	3	0	0	0
20	female	public	medical	not married	10000-30000	islam	hostel/mess	regularly missed meal	occationally delayed meal	3	thrice/week	twice/week	thrice/week	once/day	none	once/week	once/day	thrice/week	thrice/week	meal from college canteen	never smoker	5	<6 hours	none	mild	mild	moderate	mild	mild	moderate	inactive	no disease	non OTC non GI medicine	others	1.524	56	1.5	no	irregularly	no	yes	low	1	4	4	1	0	0	0
20	female	public	medical	not married	30001-60000	islam	hostel/mess	occationally missed meal	occationally delayed meal	3	thrice/week	once/week	once/day	twice/week	once/day	thrice/week	none	thrice/week	thrice/week	meal from college canteen	never smoker	5	<6 hours	moderate	none	none	moderate	severe	moderate	moderate	moderately active	other GI disease	GI medicine	other GI disease	1.6256	62	2	no	irregularly	no	yes	low	0	2	0	1	3	2	2
18	female	public	medical	not married	30001-60000	islam	home(with family)	never missed meal	occationally delayed meal	4	thrice/week	once/day	once/day	once/week	once/week	once/week	thrice/week	once/day	once/day	home cooked meal	never smoker	5	6-8 hours	none	none	mild	mild	very severe	none	moderate	very active	no disease	no medicine	other GI disease	1.6002	48	5	no	regularly	no	no	low	0	4	4	1	1	1	0
21	male	public	medical	not married	10000-30000	islam	hostel/mess	occationally missed meal	occationally delayed meal	3	thrice/week	thrice/week	thrice/week	thrice/week	thrice/week	once/week	thrice/week	thrice/week	thrice/week	meal from college canteen	never smoker	5	6-8 hours	mild	mild	moderate	moderate	moderate	moderate	moderate	very active	no disease	no medicine	other GI disease	1.6764	55	2	no	irregularly	no	no	high	0	2	4	1	3	3	2
20	female	public	medical	not married	30001-60000	islam	hostel/mess	occationally missed meal	occationally delayed meal	3	thrice/week	once/day	none	once/day	thrice/week	twice/week	none	thrice/week	thrice/week	meal from college canteen	never smoker	5	6-8 hours	mild	mild	moderate	moderate	moderate	mild	mild	moderately active	others	no medicine	no disease	1.5748	48	1.5	no	irregularly	no	no	low	3	2	4	3	0	0	3
21	male	private	others	not married	30001-60000	islam	hostel/mess	occationally missed meal	occationally delayed meal	3	thrice/week	once/day	once/day	once/week	thrice/week	once/day	thrice/week	thrice/week	once/week	home cooked meal	never smoker	5	<6 hours	moderate	none	severe	moderate	severe	severe	severe	moderately active	FGID	GI medicine	FGID	1.5494	88	2.5	no	irregularly	no	no	high	0	0	0	0	0	0	2
21	male	public	medical	not married	30001-60000	islam	home(with family)	occationally missed meal	occationally delayed meal	5	thrice/week	once/day	once/day	once/week	once/day	twice/week	none	twice/week	once/week	home cooked meal	never smoker	5	<6 hours	moderate	severe	very severe	very severe	severe	very severe	very severe	moderately active	FGID	no medicine	others	1.7526	62	2	no	never	yes	yes	low	1	4	4	0	3	1	1
26	male	public	medical	not married	10000-30000	islam	hostel/mess	occationally missed meal	occationally delayed meal	3	thrice/week	once/week	thrice/week	once/week	thrice/week	once/week	thrice/week	once/week	once/week	meal from college canteen	never smoker	5	<6 hours	severe	moderate	none	very severe	severe	very severe	very severe	moderately active	no disease	no medicine	others	1.6256	74	2	no	regularly	no	no	low	0	2	1	0	1	2	1
20	female	public	medical	not married	10000-30000	islam	hostel/mess	never missed meal	occationally delayed meal	3	thrice/week	once/day	thrice/week	thrice/week	thrice/week	none	once/day	once/day	thrice/week	meal from college canteen	never smoker	5	6-8 hours	none	moderate	moderate	mild	moderate	none	mild	moderately active	no disease	no medicine	other GI disease	1.524	45	2	no	irregularly	no	yes	low	0	4	4	1	1	1	0
20	female	public	medical	not married	10000-30000	hinduism	hostel/mess	never missed meal	regularly delayed meal	3	thrice/week	once/week	none	thrice/week	thrice/week	once/week	thrice/week	thrice/week	thrice/week	meal from college canteen	never smoker	5	6-8 hours	mild	none	mild	moderate	severe	moderate	moderate	moderately active	no disease	no medicine	others	1.5748	48	1.5	no	regularly	no	no	low	0	4	1	0	0	2	1
21	female	public	medical	not married	10000-30000	islam	home(with family)	never missed meal	occationally delayed meal	3	thrice/week	thrice/week	once/day	once/day	thrice/week	once/week	none	thrice/week	thrice/week	home cooked meal	never smoker	5	6-8 hours	none	mild	mild	moderate	mild	mild	moderate	moderately active	others	non OTC non GI medicine	others	1.6256	72	2	no	irregularly	no	no	high	1	2	4	1	0	0	3
20	male	public	medical	not married	<10000	islam	home(with family)	never missed meal	occationally delayed meal	4	once/day	once/week	once/week	thrice/week	none	twice/week	once/day	once/week	once/week	meal from college canteen	never smoker	5	<6 hours	mild	none	very severe	moderate	severe	moderate	severe	inactive	no disease	no medicine	others	1.7018	72	3	no	irregularly	no	yes	low	0	2	0	1	0	2	1
20	male	public	medical	not married	10000-30000	islam	hostel/mess	occationally missed meal	occationally delayed meal	3	thrice/week	once/week	once/day	once/day	thrice/week	thrice/week	once/day	thrice/week	once/day	meal from college canteen	never smoker	5	<6 hours	none	mild	very severe	mild	severe	severe	moderate	very active	no disease	no medicine	others	1.6764	67	2.5	no	regularly	no	no	low	0	4	0	4	3	3	3
21	female	public	medical	not married	30001-60000	islam	home(with family)	occationally missed meal	never delayed meal	4	none	twice/week	twice/week	twice/week	none	none	thrice/week	thrice/week	thrice/week	home cooked meal	never smoker	5	6-8 hours	mild	moderate	mild	moderate	none	none	none	moderately active	no disease	no medicine	no disease	1.6256	39	1.5	no	irregularly	no	no	low	0	1	4	3	0	0	3
20	male	public	medical	not married	30001-60000	islam	hostel/mess	occationally missed meal	occationally delayed meal	2	thrice/week	once/day	thrice/week	thrice/week	thrice/week	once/day	thrice/week	thrice/week	thrice/week	meal from college canteen	never smoker	5	6-8 hours	none	none	mild	mild	none	none	none	very active	no disease	no medicine	others	1.6764	60	2	no	irregularly	no	no	low	4	4	4	3	0	1	0
20	female	public	medical	not married	10000-30000	hinduism	home(with family)	never missed meal	occationally delayed meal	3	once/day	thrice/week	once/day	thrice/week	thrice/week	none	thrice/week	once/day	thrice/week	home cooked meal	never smoker	5	<6 hours	moderate	moderate	mild	moderate	moderate	moderate	moderate	inactive	no disease	no medicine	FGID	1.5748	65	2	no	irregularly	no	no	low	0	0	0	0	3	0	0
21	female	public	medical	not married	30001-60000	islam	hostel/mess	occationally missed meal	occationally delayed meal	3	thrice/week	once/day	once/day	once/day	once/day	thrice/week	none	none	thrice/week	meal from college canteen	never smoker	5	<6 hours	none	none	severe	moderate	moderate	moderate	mild	moderately active	others	non OTC non GI medicine	others	1.6764	61	4	no	irregularly	no	yes	low	3	1	1	1	1	0	0
20	female	public	medical	not married	10000-30000	islam	home(with family)	occationally missed meal	occationally delayed meal	3	thrice/week	thrice/week	once/day	thrice/week	thrice/week	none	thrice/week	once/day	thrice/week	home cooked meal	never smoker	5	6-8 hours	none	moderate	mild	mild	none	none	mild	inactive	no disease	no medicine	others	1.524	60	1	no	never	no	no	low	0	4	0	0	3	0	0
20	male	public	medical	not married	>60000	islam	hostel/mess	none of the above	occationally delayed meal	3	thrice/week	once/day	none	once/day	thrice/week	once/week	once/day	thrice/week	none	home cooked meal	never smoker	5	<6 hours	severe	mild	moderate	moderate	mild	moderate	moderate	moderately active	no disease	no medicine	others	1.6256	55	2	no	never	no	no	low	0	4	0	1	0	0	2
20	female	public	medical	not married	30001-60000	islam	home(with family)	never missed meal	never delayed meal	3	thrice/week	once/day	once/day	once/week	once/week	twice/week	thrice/week	once/day	thrice/week	home cooked meal	never smoker	5	6-8 hours	none	moderate	moderate	mild	moderate	moderate	moderate	inactive	no disease	no medicine	others	1.6256	66	1	no	regularly	no	no	low	4	4	0	0	2	1	2
19	female	public	medical	not married	30001-60000	buddhism	home(with family)	regularly missed meal	occationally delayed meal	2	thrice/week	once/week	none	twice/week	thrice/week	once/day	none	thrice/week	thrice/week	home cooked meal	never smoker	5	6-8 hours	none	mild	none	mild	mild	none	very severe	moderately active	no disease	no medicine	other GI disease	1.524	44	2	no	regularly	no	no	low	2	2	2	0	2	1	0
20	female	private	others	not married	30001-60000	islam	home(with family)	regularly missed meal	regularly delayed meal	2	twice/week	twice/week	once/day	none	once/week	thrice/week	twice/week	once/week	once/week	home cooked meal	never smoker	5	>8 hours	none	none	mild	mild	none	none	mild	inactive	no disease	no medicine	other GI disease	1.6764	49	1	yes	never	yes	yes	high	1	2	3	3	1	2	1
27	male	private	medical	not married	10000-30000	islam	home(with family)	never missed meal	occationally delayed meal	4	thrice/week	once/day	thrice/week	once/week	none	twice/week	none	thrice/week	thrice/week	home cooked meal	never smoker	5	6-8 hours	moderate	moderate	severe	mild	moderate	moderate	mild	moderately active	no disease	no medicine	others	1.7272	86	4	no	regularly	no	no	low	0	4	0	3	0	3	3
20	female	public	medical	not married	10000-30000	islam	home(with family)	regularly missed meal	occationally delayed meal	3	thrice/week	once/week	thrice/week	once/day	thrice/week	none	thrice/week	thrice/week	thrice/week	home cooked meal	never smoker	5	6-8 hours	mild	none	severe	mild	mild	mild	moderate	inactive	no disease	no medicine	others	1.6002	69	3	no	irregularly	no	no	high	0	4	0	0	1	0	3
20	female	public	medical	not married	<10000	islam	hostel/mess	occationally missed meal	occationally delayed meal	3	none	thrice/week	none	thrice/week	thrice/week	once/day	once/day	none	once/day	meal from college canteen	never smoker	5	<6 hours	moderate	none	none	severe	mild	mild	moderate	very active	no disease	no medicine	others	1.524	42	2	no	irregularly	no	yes	low	4	2	2	3	0	0	0
20	male	private	others	not married	30001-60000	islam	hostel/mess	never missed meal	occationally delayed meal	3	thrice/week	once/week	once/day	once/day	thrice/week	thrice/week	thrice/week	thrice/week	none	home cooked meal	never smoker	5	6-8 hours	mild	none	moderate	mild	mild	none	none	very active	other GI disease	no medicine	others	1.7272	59	2	no	never	no	no	high	0	2	0	1	0	3	3
24	male	private	medical	not married	>60000	hinduism	hostel/mess	never missed meal	occationally delayed meal	4	thrice/week	once/day	thrice/week	thrice/week	once/day	twice/week	none	thrice/week	none	home cooked meal	never smoker	5	6-8 hours	severe	mild	mild	moderate	none	mild	mild	moderately active	others	non OTC non GI medicine	others	1.8796	104	4	no	regularly	no	no	low	3	2	0	3	1	0	3
20	male	public	medical	not married	30001-60000	islam	hostel/mess	regularly missed meal	regularly delayed meal	2	thrice/week	twice/week	once/day	thrice/week	thrice/week	once/week	once/week	once/day	thrice/week	meal from college canteen	never smoker	5	<6 hours	none	mild	moderate	moderate	mild	mild	moderate	inactive	no disease	no medicine	FGID	1.6764	70	2	no	never	no	no	low	1	2	0	3	0	1	0
22	male	public	others	not married	10000-30000	islam	hostel/mess	regularly missed meal	occationally delayed meal	2	none	once/day	thrice/week	once/day	none	thrice/week	thrice/week	none	thrice/week	meal from college canteen	never smoker	5	6-8 hours	moderate	none	none	moderate	mild	mild	none	moderately active	no disease	no medicine	no disease	1.5494	72	1.5	no	never	no	no	low	0	2	0	3	0	0	3
26	female	public	others	not married	30001-60000	islam	hostel/mess	occationally missed meal	occationally delayed meal	3	none	thrice/week	none	twice/week	none	thrice/week	once/day	once/day	once/day	meal from college canteen	never smoker	5	<6 hours	mild	mild	mild	mild	none	none	none	moderately active	no disease	no medicine	others	1.524	64	2	no	never	no	no	low	0	2	4	3	0	0	0
21	male	public	others	not married	30001-60000	islam	hostel/mess	never missed meal	occationally delayed meal	3	thrice/week	once/day	thrice/week	thrice/week	once/day	once/day	thrice/week	thrice/week	thrice/week	meal from college canteen	occasional smoker	5	>8 hours	moderate	none	mild	moderate	mild	mild	severe	moderately active	other GI disease	GI medicine	others	1.7272	70	2	no	irregularly	no	no	high	0	4	4	1	1	0	3
22	male	private	medical	not married	10000-30000	christianism	hostel/mess	occationally missed meal	never delayed meal	4	thrice/week	once/day	none	once/week	once/week	thrice/week	none	none	none	home cooked meal	former smoker	5	6-8 hours	moderate	mild	none	moderate	none	severe	moderate	very active	no disease	no medicine	no disease	1.7018	52	3	no	irregularly	no	no	high	0	0	1	0	0	3	3
21	female	public	medical	not married	10000-30000	islam	hostel/mess	occationally missed meal	occationally delayed meal	3	none	once/day	thrice/week	thrice/week	none	none	none	thrice/week	none	meal from college canteen	never smoker	5	6-8 hours	none	mild	severe	moderate	mild	moderate	moderate	inactive	no disease	no medicine	others	1.5748	44	2	no	never	no	no	low	1	1	0	0	0	0	2
20	male	public	medical	not married	30001-60000	islam	home(with family)	never missed meal	occationally delayed meal	3	none	thrice/week	thrice/week	once/day	once/day	twice/week	once/day	once/week	thrice/week	home cooked meal	never smoker	5	6-8 hours	mild	moderate	severe	moderate	moderate	moderate	moderate	moderately active	no disease	no medicine	no disease	1.6256	48	2	no	irregularly	no	yes	low	4	0	0	0	3	3	2
20	male	public	medical	not married	30001-60000	islam	home(with family)	occationally missed meal	occationally delayed meal	3	once/day	once/day	thrice/week	thrice/week	thrice/week	once/week	once/day	thrice/week	thrice/week	home cooked meal	never smoker	5	<6 hours	mild	mild	moderate	moderate	mild	moderate	mild	moderately active	no disease	no medicine	others	1.651	58	2	no	irregularly	no	yes	high	0	4	0	0	0	0	0
21	female	private	medical	not married	10000-30000	islam	home(with family)	occationally missed meal	regularly delayed meal	4	thrice/week	once/day	thrice/week	twice/week	none	thrice/week	thrice/week	once/day	thrice/week	home cooked meal	never smoker	5	<6 hours	moderate	mild	severe	very severe	severe	moderate	moderate	moderately active	FGID	no medicine	FGID	1.5494	95	3	no	never	no	no	high	1	0	4	0	3	2	2
19	female	public	others	not married	10000-30000	islam	hostel/mess	occationally missed meal	occationally delayed meal	2	thrice/week	thrice/week	once/day	thrice/week	thrice/week	once/week	thrice/week	thrice/week	none	meal from college canteen	never smoker	5	<6 hours	mild	none	none	moderate	severe	none	mild	moderately active	others	no medicine	no disease	1.6256	64	3	yes	regularly	no	no	low	0	2	4	0	0	2	0
22	female	public	biological	not married	30001-60000	islam	hostel/mess	regularly missed meal	occationally delayed meal	3	once/day	once/day	none	twice/week	none	once/week	once/day	thrice/week	thrice/week	meal from college canteen	never smoker	5	6-8 hours	mild	mild	severe	moderate	severe	none	moderate	moderately active	no disease	non OTC non GI medicine	others	1.5748	50	2	no	never	no	no	low	0	2	1	3	1	0	1
21	female	public	others	not married	30001-60000	islam	hostel/mess	regularly missed meal	regularly delayed meal	1	once/day	thrice/week	thrice/week	once/day	none	twice/week	once/day	once/day	thrice/week	meal from college canteen	never smoker	5	6-8 hours	mild	none	mild	moderate	mild	mild	mild	moderately active	other GI disease	GI medicine	no disease	1.651	47	4	no	irregularly	no	no	low	1	3	0	3	1	1	0
20	male	public	medical	not married	>60000	islam	hostel/mess	occationally missed meal	occationally delayed meal	2	none	once/week	thrice/week	once/day	thrice/week	none	once/day	none	thrice/week	meal from college canteen	never smoker	5	6-8 hours	none	none	moderate	none	none	none	none	inactive	no disease	no medicine	others	1.7018	49	1.5	no	irregularly	no	no	low	4	1	3	4	0	2	3
20	female	public	medical	not married	10000-30000	islam	hostel/mess	occationally missed meal	occationally delayed meal	3	none	thrice/week	thrice/week	none	none	once/day	none	thrice/week	none	meal from college canteen	never smoker	5	6-8 hours	moderate	mild	severe	severe	none	severe	moderate	moderately active	no disease	no medicine	no disease	1.6256	66	2	no	irregularly	no	no	low	0	4	1	1	0	1	0
21	female	public	medical	not married	30001-60000	islam	home(with family)	never missed meal	occationally delayed meal	3	thrice/week	thrice/week	once/day	once/week	once/week	thrice/week	thrice/week	thrice/week	thrice/week	home cooked meal	never smoker	5	6-8 hours	none	mild	moderate	mild	none	moderate	severe	inactive	no disease	no medicine	others	1.524	59	1	no	irregularly	no	no	low	2	0	2	2	2	2	1
21	female	public	biological	married	10000-30000	islam	hostel/mess	occationally missed meal	occationally delayed meal	2	none	thrice/week	once/day	thrice/week	thrice/week	thrice/week	thrice/week	thrice/week	thrice/week	home cooked meal	never smoker	5	6-8 hours	mild	mild	none	mild	none	none	none	inactive	no disease	no medicine	others	1.651	50	3	no	never	no	yes	low	0	2	2	1	1	1	0
20	female	public	medical	not married	30001-60000	islam	home(with family)	never missed meal	never delayed meal	4	none	thrice/week	once/day	twice/week	thrice/week	once/week	none	none	thrice/week	home cooked meal	never smoker	5	6-8 hours	mild	mild	none	mild	mild	none	mild	moderately active	no disease	no medicine	others	1.6256	52	3	no	regularly	no	no	high	3	2	0	3	1	1	0
25	male	public	others	not married	30001-60000	islam	hostel/mess	occationally missed meal	occationally delayed meal	4	thrice/week	thrice/week	thrice/week	once/day	once/day	once/day	once/day	once/day	once/day	restaurant cooked meal	never smoker	5	6-8 hours	mild	mild	none	moderate	mild	none	mild	very active	no disease	no medicine	no disease	1.7526	74	3	no	regularly	yes	no	low	1	2	0	4	1	1	0
21	female	public	biological	not married	30001-60000	islam	hostel/mess	regularly missed meal	occationally delayed meal	2	thrice/week	once/day	once/day	once/week	once/day	once/week	thrice/week	thrice/week	once/day	meal from college canteen	never smoker	5	<6 hours	mild	mild	moderate	moderate	moderate	none	moderate	moderately active	no disease	no medicine	others	1.524	48	1.5	no	regularly	no	no	low	1	2	2	3	1	1	3
23	female	private	others	not married	10000-30000	hinduism	home(with family)	regularly missed meal	occationally delayed meal	3	once/day	thrice/week	once/day	twice/week	thrice/week	twice/week	once/day	once/day	thrice/week	home cooked meal	never smoker	5	<6 hours	severe	none	none	moderate	mild	mild	none	moderately active	no disease	no medicine	others	1.6764	72	2	no	never	no	no	high	0	0	0	0	1	3	3
19	male	public	medical	not married	30001-60000	islam	home(with family)	never missed meal	regularly delayed meal	2	thrice/week	thrice/week	once/day	thrice/week	none	once/week	once/week	thrice/week	thrice/week	home cooked meal	never smoker	5	<6 hours	mild	mild	mild	moderate	mild	none	none	moderately active	no disease	no medicine	no disease	1.7272	55	1	yes	irregularly	no	no	low	0	0	0	0	2	0	0
20	female	public	medical	not married	>60000	islam	home(with family)	occationally missed meal	occationally delayed meal	4	thrice/week	twice/week	once/week	twice/week	once/day	once/week	once/day	once/week	once/day	home cooked meal	never smoker	5	6-8 hours	mild	moderate	moderate	none	mild	moderate	moderate	moderately active	no disease	no medicine	others	1.651	65	2	no	irregularly	no	no	low	0	2	0	1	1	0	0
21	male	public	others	not married	10000-30000	islam	home(with family)	never missed meal	occationally delayed meal	3	thrice/week	none	once/day	once/day	none	once/day	thrice/week	once/day	none	home cooked meal	never smoker	5	>8 hours	none	moderate	mild	mild	none	none	none	moderately active	no disease	no medicine	no disease	1.8034	78	2	no	never	no	no	high	3	2	4	3	1	1	0
20	male	public	others	not married	>60000	hinduism	home(with relatives)	never missed meal	occationally delayed meal	3	once/day	thrice/week	thrice/week	once/week	none	once/week	thrice/week	thrice/week	thrice/week	home cooked meal	never smoker	5	6-8 hours	mild	none	mild	mild	none	none	none	very active	others	no medicine	others	1.7526	78	2.5	no	irregularly	no	no	low	0	0	4	0	0	2	0
24	male	public	others	married	10000-30000	islam	hostel/mess	occationally missed meal	occationally delayed meal	3	thrice/week	thrice/week	thrice/week	once/day	thrice/week	once/day	thrice/week	none	once/day	meal from college canteen	never smoker	5	6-8 hours	mild	moderate	mild	mild	moderate	none	mild	very active	no disease	no medicine	no disease	1.7018	64	1	no	irregularly	no	yes	low	4	0	0	3	1	0	0
20	female	public	medical	not married	>60000	islam	hostel/mess	occationally missed meal	occationally delayed meal	3	thrice/week	once/week	thrice/week	thrice/week	once/week	once/week	thrice/week	thrice/week	thrice/week	meal from college canteen	never smoker	5	6-8 hours	moderate	mild	severe	moderate	moderate	moderate	moderate	moderately active	no disease	no medicine	others	1.6002	48	3	no	never	no	no	low	0	4	4	3	1	1	1
21	male	private	others	not married	<10000	hinduism	hostel/mess	never missed meal	occationally delayed meal	3	once/day	thrice/week	thrice/week	once/day	once/day	twice/week	once/day	thrice/week	once/day	home cooked meal	never smoker	5	6-8 hours	mild	none	none	mild	none	none	mild	moderately active	no disease	no medicine	no disease	1.7526	76	4	no	regularly	no	yes	low	0	2	4	1	3	0	3
23	female	public	others	not married	30001-60000	islam	hostel/mess	never missed meal	occationally delayed meal	5	thrice/week	thrice/week	once/day	once/day	once/day	twice/week	once/day	once/week	once/day	meal from college canteen	never smoker	5	6-8 hours	moderate	none	very severe	severe	severe	severe	severe	moderately active	no disease	no medicine	others	1.5748	39	1	no	regularly	no	no	low	4	2	4	0	1	1	0
20	female	public	others	not married	10000-30000	buddhism	hostel/mess	never missed meal	occationally delayed meal	5	none	thrice/week	once/day	twice/week	none	once/week	none	none	none	home cooked meal	never smoker	5	>8 hours	moderate	moderate	very severe	severe	very severe	very severe	very severe	moderately active	FGID	GI medicine	FGID	1.651	78	3	no	regularly	no	yes	high	2	4	3	4	2	2	1
20	female	public	medical	not married	30001-60000	islam	home(with family)	never missed meal	occationally delayed meal	3	once/week	once/day	once/week	once/day	once/week	once/day	thrice/week	once/day	once/week	home cooked meal	never smoker	5	6-8 hours	none	mild	moderate	mild	none	none	moderate	inactive	FGID	no medicine	others	1.524	52	4	no	never	no	no	low	0	4	4	3	0	1	1
27	female	private	medical	not married	>60000	christianism	home(with family)	never missed meal	occationally delayed meal	3	thrice/week	thrice/week	once/day	once/week	once/week	once/week	thrice/week	thrice/week	thrice/week	home cooked meal	never smoker	5	6-8 hours	mild	mild	moderate	mild	none	mild	moderate	moderately active	others	non OTC non GI medicine	others	1.2446	61	2	no	regularly	no	no	high	0	0	4	1	0	0	3
20	male	public	others	not married	10000-30000	islam	hostel/mess	never missed meal	occationally delayed meal	2	thrice/week	thrice/week	thrice/week	once/day	once/week	twice/week	once/week	twice/week	once/day	meal from college canteen	never smoker	5	>8 hours	severe	none	none	severe	moderate	moderate	none	moderately active	other GI disease	no medicine	no disease	1.7526	62	3	yes	irregularly	no	no	low	0	4	4	1	2	2	1
20	female	private	biological	not married	30001-60000	islam	home(with family)	occationally missed meal	occationally delayed meal	2	none	thrice/week	none	thrice/week	thrice/week	thrice/week	thrice/week	thrice/week	none	home cooked meal	never smoker	5	<6 hours	mild	mild	moderate	severe	mild	mild	mild	inactive	no disease	no medicine	others	1.6256	50	2	no	irregularly	no	no	high	0	4	0	1	0	0	3
21	male	public	others	not married	30001-60000	hinduism	home(with family)	occationally missed meal	occationally delayed meal	3	none	none	thrice/week	once/day	thrice/week	thrice/week	twice/week	thrice/week	thrice/week	home cooked meal	never smoker	5	6-8 hours	mild	none	mild	mild	none	mild	mild	very active	no disease	no medicine	others	1.7526	67	3	no	never	yes	no	low	0	4	4	4	0	2	3
21	female	public	medical	not married	10000-30000	islam	home(with family)	never missed meal	occationally delayed meal	3	none	once/day	thrice/week	once/week	once/day	none	once/day	thrice/week	once/day	meal from college canteen	never smoker	5	>8 hours	mild	mild	moderate	mild	moderate	mild	mild	moderately active	other GI disease	no medicine	other GI disease	1.6002	54	3	no	irregularly	no	no	low	1	4	4	0	0	0	1
22	male	public	others	not married	10000-30000	islam	hostel/mess	occationally missed meal	occationally delayed meal	4	none	none	once/week	once/day	thrice/week	once/day	once/week	thrice/week	thrice/week	meal from college canteen	never smoker	5	<6 hours	none	severe	mild	mild	moderate	moderate	moderate	very active	no disease	no medicine	no disease	1.651	51	1	no	irregularly	no	no	low	1	4	4	3	0	1	3
20	female	public	medical	not married	30001-60000	islam	home(with family)	occationally missed meal	occationally delayed meal	3	thrice/week	thrice/week	once/week	once/day	once/day	thrice/week	thrice/week	thrice/week	thrice/week	home cooked meal	never smoker	5	<6 hours	none	mild	mild	mild	none	none	none	moderately active	no disease	no medicine	no disease	1.5494	48	2	no	irregularly	no	no	high	3	4	4	3	1	0	0
20	male	others	others	not married	>60000	hinduism	home(with family)	occationally missed meal	occationally delayed meal	3	thrice/week	thrice/week	once/day	once/week	once/week	twice/week	once/day	once/day	once/week	home cooked meal	occasional smoker	5	6-8 hours	severe	mild	very severe	moderate	severe	severe	severe	very active	no disease	no medicine	other GI disease	1.8034	82	3	no	irregularly	yes	no	high	2	0	3	4	1	2	1
21	female	public	medical	not married	10000-30000	islam	hostel/mess	occationally missed meal	occationally delayed meal	3	thrice/week	thrice/week	thrice/week	thrice/week	none	once/day	none	thrice/week	thrice/week	meal from college canteen	never smoker	5	6-8 hours	mild	moderate	moderate	mild	none	none	none	moderately active	no disease	no medicine	others	1.6256	48	2.5	no	irregularly	no	no	low	0	0	0	0	0	2	0
19	female	public	medical	not married	30001-60000	islam	hostel/mess	occationally missed meal	occationally delayed meal	3	once/week	once/day	thrice/week	thrice/week	thrice/week	once/day	once/day	once/week	once/day	meal from college canteen	never smoker	5	<6 hours	moderate	moderate	severe	moderate	severe	moderate	severe	moderately active	FGID	GI medicine	no disease	1.524	47	1.2	no	irregularly	no	no	low	0	0	0	0	3	3	3
22	female	public	others	not married	<10000	islam	home(with family)	occationally missed meal	occationally delayed meal	3	thrice/week	once/day	once/day	once/day	thrice/week	twice/week	thrice/week	thrice/week	thrice/week	home cooked meal	never smoker	5	6-8 hours	mild	moderate	severe	moderate	moderate	severe	severe	moderately active	no disease	non OTC non GI medicine	FGID	1.5748	48	4	no	irregularly	no	yes	low	0	2	4	1	3	2	3
22	male	public	biological	not married	30001-60000	islam	hostel/mess	occationally missed meal	occationally delayed meal	3	thrice/week	once/day	once/day	once/week	once/day	once/week	none	none	none	home cooked meal	never smoker	5	<6 hours	none	none	mild	mild	none	none	none	moderately active	no disease	no medicine	others	1.8288	84	3	no	irregularly	no	no	low	0	2	4	3	1	1	0
25	male	public	others	not married	30001-60000	others	hostel/mess	occationally missed meal	occationally delayed meal	2	none	thrice/week	once/day	once/week	thrice/week	twice/week	none	none	thrice/week	restaurant cooked meal	occasional smoker	0	6-8 hours	mild	mild	mild	mild	none	none	mild	moderately active	no disease	no medicine	others	1.8034	62	2	no	never	no	yes	low	4	4	1	0	3	3	0
22	male	public	medical	not married	10000-30000	islam	hostel/mess	regularly missed meal	occationally delayed meal	2	none	once/week	once/day	none	none	twice/week	thrice/week	once/week	none	meal from college canteen	never smoker	5	<6 hours	moderate	none	none	mild	moderate	none	none	inactive	no disease	no medicine	no disease	1.6764	49.5	1.5	no	never	no	no	low	0	1	0	0	3	2	3
22	female	public	others	not married	<10000	islam	hostel/mess	occationally missed meal	occationally delayed meal	3	thrice/week	thrice/week	thrice/week	once/day	thrice/week	once/day	once/day	thrice/week	thrice/week	meal from college canteen	never smoker	5	6-8 hours	mild	none	moderate	moderate	moderate	moderate	moderate	moderately active	no disease	no medicine	others	1.524	45	2	no	irregularly	no	no	low	1	2	4	0	1	0	3
20	male	public	others	not married	<10000	islam	home(with family)	never missed meal	never delayed meal	3	thrice/week	thrice/week	twice/week	once/week	once/week	once/week	thrice/week	none	thrice/week	home cooked meal	never smoker	5	6-8 hours	mild	mild	none	none	none	none	none	inactive	no disease	no medicine	no disease	1.3716	55	3	no	regularly	no	no	low	2	2	4	0	1	3	0
23	male	public	biological	not married	10000-30000	islam	hostel/mess	occationally missed meal	occationally delayed meal	2	thrice/week	once/day	once/day	thrice/week	thrice/week	twice/week	twice/week	once/day	once/day	meal from college canteen	regular smoker	5	<6 hours	mild	mild	mild	severe	moderate	mild	moderate	moderately active	no disease	no medicine	FGID	1.7272	80	2	no	irregularly	no	yes	low	0	2	1	3	1	2	3
21	female	public	medical	not married	10000-30000	islam	hostel/mess	occationally missed meal	occationally delayed meal	3	once/day	once/week	once/week	twice/week	thrice/week	once/day	once/day	once/day	thrice/week	meal from college canteen	never smoker	5	6-8 hours	mild	none	mild	mild	none	none	none	moderately active	no disease	no medicine	no disease	1.6002	54	1	no	irregularly	no	no	high	0	4	4	3	1	1	0
22	male	private	others	not married	>60000	islam	home(with family)	never missed meal	occationally delayed meal	3	once/day	thrice/week	once/day	once/day	once/day	none	twice/week	thrice/week	thrice/week	home cooked meal	never smoker	5	6-8 hours	none	none	none	none	moderate	none	none	very active	others	no medicine	no disease	1.5494	66	3	no	regularly	no	no	high	3	4	0	1	1	1	0
21	male	public	others	not married	<10000	islam	hostel/mess	never missed meal	occationally delayed meal	3	thrice/week	once/day	once/day	thrice/week	once/day	once/day	once/day	once/day	thrice/week	home cooked meal	never smoker	5	>8 hours	none	none	none	mild	mild	mild	none	very active	no disease	no medicine	no disease	1.6764	59	1	no	regularly	no	no	low	3	4	4	0	2	1	0
21	male	public	medical	not married	30001-60000	islam	home(with family)	occationally missed meal	occationally delayed meal	3	thrice/week	thrice/week	thrice/week	once/day	thrice/week	once/week	thrice/week	thrice/week	thrice/week	home cooked meal	never smoker	5	6-8 hours	none	none	moderate	moderate	none	none	none	very active	no disease	no medicine	others	1.7018	55	6	no	regularly	no	no	low	2	2	2	2	1	1	0
21	male	public	others	not married	<10000	islam	hostel/mess	occationally missed meal	occationally delayed meal	3	none	once/week	once/day	once/day	none	once/week	thrice/week	none	once/week	restaurant cooked meal	regular smoker	0	<6 hours	mild	moderate	severe	mild	mild	mild	mild	moderately active	others	non OTC non GI medicine	no disease	1.7526	58	1	no	regularly	no	yes	low	0	2	4	3	0	0	3
20	female	public	medical	not married	>60000	islam	hostel/mess	none of the above	none of the above	3	thrice/week	once/day	thrice/week	once/week	thrice/week	twice/week	once/week	thrice/week	thrice/week	meal from college canteen	never smoker	5	6-8 hours	moderate	none	none	none	none	none	none	moderately active	no disease	no medicine	no disease	1.524	57	6	no	regularly	no	no	low	3	2	3	3	1	1	0
21	male	public	medical	not married	>60000	hinduism	home(with family)	occationally missed meal	occationally delayed meal	3	none	once/day	once/day	thrice/week	once/week	twice/week	once/day	thrice/week	thrice/week	home cooked meal	never smoker	5	<6 hours	mild	mild	moderate	moderate	moderate	mild	moderate	moderately active	no disease	no medicine	no disease	1.651	63	2	yes	irregularly	no	no	low	3	2	1	3	0	0	0
22	female	public	medical	not married	30001-60000	islam	hostel/mess	occationally missed meal	occationally delayed meal	3	once/day	once/week	thrice/week	thrice/week	thrice/week	thrice/week	once/day	once/day	once/week	meal from college canteen	never smoker	5	6-8 hours	moderate	moderate	severe	severe	severe	severe	severe	inactive	other GI disease	no medicine	others	1.5748	69	1.8	no	irregularly	no	no	low	2	3	3	2	2	2	1
23	male	public	others	not married	<10000	islam	home(with family)	occationally missed meal	occationally delayed meal	3	thrice/week	once/day	thrice/week	twice/week	thrice/week	twice/week	thrice/week	thrice/week	thrice/week	home cooked meal	regular smoker	5	6-8 hours	mild	mild	mild	moderate	moderate	moderate	mild	moderately active	other GI disease	no medicine	others	1.7272	52	3	no	irregularly	no	no	low	0	4	4	3	2	2	2
20	female	public	medical	not married	30001-60000	islam	hostel/mess	regularly missed meal	occationally delayed meal	2	once/day	thrice/week	none	none	none	none	once/day	once/day	once/day	restaurant cooked meal	never smoker	5	6-8 hours	moderate	mild	very severe	severe	none	moderate	moderate	moderately active	no disease	no medicine	others	1.6764	56	1	no	regularly	no	yes	high	0	1	0	0	1	2	1
22	female	private	others	not married	10000-30000	islam	home(with family)	regularly missed meal	occationally delayed meal	3	once/day	thrice/week	once/day	once/day	thrice/week	none	once/day	once/day	once/day	home cooked meal	never smoker	5	<6 hours	mild	mild	mild	moderate	moderate	mild	mild	moderately active	FGID	no medicine	others	1.5494	46	2	no	irregularly	no	no	low	0	1	0	1	0	0	2
20	male	public	medical	not married	<10000	islam	hostel/mess	occationally missed meal	occationally delayed meal	2	once/week	once/week	thrice/week	thrice/week	thrice/week	twice/week	once/week	once/week	thrice/week	meal from college canteen	never smoker	5	6-8 hours	moderate	moderate	severe	severe	severe	severe	severe	moderately active	no disease	no medicine	others	1.6764	58	1	no	regularly	yes	yes	high	1	1	1	0	2	2	1
20	female	public	others	not married	10000-30000	islam	hostel/mess	occationally missed meal	occationally delayed meal	4	none	thrice/week	once/day	once/week	once/week	thrice/week	none	none	thrice/week	meal from college canteen	never smoker	5	6-8 hours	moderate	moderate	moderate	mild	mild	mild	moderate	moderately active	other GI disease	no medicine	others	1.651	48	1.5	no	irregularly	yes	yes	low	0	4	0	1	0	0	3
20	female	public	others	not married	>60000	hinduism	hostel/mess	occationally missed meal	regularly delayed meal	4	none	thrice/week	once/day	once/day	thrice/week	once/day	none	none	thrice/week	home cooked meal	never smoker	5	<6 hours	mild	mild	moderate	moderate	moderate	none	mild	moderately active	others	non OTC non GI medicine	others	1.651	40	1.5	no	regularly	no	yes	high	4	2	0	1	3	0	3
20	male	public	medical	married	10000-30000	islam	hostel/mess	regularly missed meal	occationally delayed meal	2	thrice/week	once/day	once/day	thrice/week	thrice/week	thrice/week	thrice/week	none	thrice/week	meal from college canteen	never smoker	5	<6 hours	very severe	mild	very severe	severe	severe	very severe	severe	moderately active	no disease	no medicine	FGID	1.5494	60	1	no	irregularly	no	no	low	0	4	4	1	0	1	1
22	male	public	medical	not married	>60000	islam	hostel/mess	occationally missed meal	occationally delayed meal	3	twice/week	once/day	thrice/week	once/day	once/day	twice/week	thrice/week	once/day	thrice/week	home cooked meal	never smoker	5	6-8 hours	moderate	none	moderate	mild	mild	moderate	mild	moderately active	others	non OTC non GI medicine	others	1.651	67	2	no	never	no	no	low	1	4	4	0	0	0	3
26	male	public	others	not married	30001-60000	islam	home(with family)	never missed meal	occationally delayed meal	4	thrice/week	twice/week	twice/week	once/week	thrice/week	twice/week	once/day	once/week	once/day	home cooked meal	regular smoker	5	6-8 hours	moderate	mild	severe	moderate	moderate	moderate	severe	moderately active	no disease	no medicine	other GI disease	1.651	65	3	no	irregularly	no	no	low	1	4	0	4	1	1	3
21	male	public	medical	not married	30001-60000	islam	hostel/mess	occationally missed meal	occationally delayed meal	3	thrice/week	once/day	thrice/week	thrice/week	thrice/week	once/day	once/day	once/day	thrice/week	meal from college canteen	never smoker	5	<6 hours	moderate	moderate	moderate	moderate	moderate	moderate	moderate	moderately active	others	non OTC non GI medicine	others	1.6764	65	1.5	no	regularly	no	yes	low	3	2	0	4	0	0	3
21	female	public	medical	not married	10000-30000	islam	hostel/mess	occationally missed meal	never delayed meal	2	thrice/week	once/week	once/day	once/week	none	none	none	thrice/week	none	meal from college canteen	never smoker	5	6-8 hours	none	none	severe	moderate	moderate	mild	mild	inactive	no disease	no medicine	others	1.651	52	1.5	no	never	no	no	low	0	2	4	3	1	0	0
22	male	private	others	not married	30001-60000	islam	home(with family)	never missed meal	occationally delayed meal	4	once/day	twice/week	thrice/week	none	once/day	twice/week	once/day	thrice/week	once/week	home cooked meal	never smoker	5	6-8 hours	moderate	moderate	none	severe	severe	moderate	severe	moderately active	no disease	no medicine	no disease	1.5494	86	2	no	irregularly	no	no	high	1	0	0	0	3	2	2
19	female	public	medical	not married	>60000	islam	home(with family)	never missed meal	never delayed meal	3	thrice/week	once/day	once/day	once/day	once/day	twice/week	thrice/week	thrice/week	thrice/week	home cooked meal	never smoker	5	6-8 hours	moderate	mild	mild	mild	none	none	none	moderately active	no disease	no medicine	no disease	1.6764	65	1.5	no	irregularly	no	no	low	0	4	4	1	1	0	3
23	male	private	others	not married	30001-60000	islam	home(with family)	regularly missed meal	regularly delayed meal	2	once/week	thrice/week	once/day	thrice/week	thrice/week	once/day	once/day	once/day	thrice/week	home cooked meal	former smoker	5	6-8 hours	mild	none	moderate	mild	moderate	moderate	moderate	moderately active	no disease	no medicine	others	1.5494	65	6	no	never	no	yes	high	0	4	0	1	0	0	2
20	female	public	medical	not married	>60000	islam	hostel/mess	regularly missed meal	regularly delayed meal	2	thrice/week	once/day	once/day	once/day	thrice/week	once/week	thrice/week	thrice/week	thrice/week	meal from college canteen	never smoker	5	<6 hours	mild	mild	none	severe	moderate	moderate	moderate	inactive	others	non OTC non GI medicine	others	1.5494	59	1.5	no	irregularly	no	no	low	0	0	1	1	3	0	2
19	female	public	medical	not married	>60000	islam	home(with family)	regularly missed meal	occationally delayed meal	4	thrice/week	once/day	twice/week	thrice/week	none	once/week	none	thrice/week	thrice/week	home cooked meal	never smoker	5	6-8 hours	none	none	moderate	mild	none	none	none	inactive	no disease	no medicine	others	1.6002	60	2	no	never	no	no	low	1	2	2	3	1	0	3
19	female	public	medical	not married	30001-60000	islam	home(with family)	regularly missed meal	occationally delayed meal	3	none	once/day	once/day	thrice/week	once/day	thrice/week	thrice/week	thrice/week	once/day	home cooked meal	never smoker	5	6-8 hours	moderate	none	moderate	mild	moderate	moderate	severe	inactive	no disease	no medicine	others	1.524	56	1	no	never	no	no	low	2	4	0	0	2	0	1
22	female	public	medical	not married	10000-30000	islam	hostel/mess	never missed meal	occationally delayed meal	3	once/week	once/day	once/week	once/day	once/week	thrice/week	thrice/week	thrice/week	thrice/week	meal from college canteen	never smoker	5	6-8 hours	none	none	moderate	severe	moderate	moderate	moderate	very active	no disease	no medicine	no disease	1.5748	58	1	no	never	no	no	low	3	4	0	1	1	1	0
21	female	public	medical	not married	10000-30000	islam	hostel/mess	occationally missed meal	occationally delayed meal	3	thrice/week	once/week	none	once/week	twice/week	thrice/week	none	thrice/week	once/day	restaurant cooked meal	never smoker	5	>8 hours	none	none	severe	mild	none	mild	mild	moderately active	no disease	no medicine	others	1.524	53	2	no	never	no	no	high	1	2	4	1	0	0	1
20	female	public	medical	not married	>60000	islam	home(with family)	occationally missed meal	regularly delayed meal	2	once/day	thrice/week	thrice/week	thrice/week	once/day	once/week	thrice/week	once/day	once/day	home cooked meal	never smoker	5	<6 hours	none	none	mild	mild	none	moderate	none	moderately active	no disease	no medicine	others	1.6002	60	1	no	never	no	no	high	1	0	3	1	2	0	0
19	female	public	medical	not married	10000-30000	islam	home(with family)	never missed meal	occationally delayed meal	4	none	thrice/week	once/day	twice/week	once/day	none	none	once/day	once/day	home cooked meal	never smoker	5	<6 hours	mild	none	severe	moderate	severe	very severe	moderate	inactive	no disease	no medicine	others	1.5494	42	3	no	irregularly	no	yes	low	0	4	4	0	2	3	1
21	male	public	medical	not married	30001-60000	islam	home(with family)	never missed meal	never delayed meal	3	once/day	thrice/week	once/day	once/week	once/day	twice/week	once/day	once/day	once/day	home cooked meal	never smoker	5	<6 hours	mild	mild	moderate	moderate	moderate	mild	moderate	moderately active	no disease	no medicine	others	1.651	73	3	no	never	no	no	low	0	4	4	1	1	1	0
22	female	public	medical	not married	30001-60000	islam	hostel/mess	never missed meal	occationally delayed meal	2	thrice/week	once/day	once/week	thrice/week	none	once/week	none	none	thrice/week	meal from college canteen	never smoker	5	<6 hours	mild	none	mild	severe	severe	moderate	severe	moderately active	no disease	no medicine	no disease	1.6002	60	2	no	regularly	no	yes	low	0	1	1	1	1	1	3
21	female	public	medical	not married	>60000	islam	home(with family)	regularly missed meal	regularly delayed meal	3	once/day	once/day	thrice/week	twice/week	thrice/week	once/week	thrice/week	once/day	thrice/week	home cooked meal	never smoker	5	<6 hours	mild	mild	moderate	severe	moderate	severe	severe	moderately active	no disease	no medicine	others	1.6256	56	2	no	irregularly	no	no	high	0	4	1	1	2	3	2
22	female	public	medical	not married	30001-60000	islam	hostel/mess	never missed meal	occationally delayed meal	3	thrice/week	once/day	once/day	twice/week	once/day	once/week	thrice/week	thrice/week	none	meal from college canteen	never smoker	5	<6 hours	none	mild	moderate	mild	moderate	none	none	moderately active	no disease	no medicine	no disease	1.5748	58	2.5	no	regularly	no	no	low	0	4	4	1	1	0	0
21	male	public	others	not married	10000-30000	islam	hostel/mess	occationally missed meal	occationally delayed meal	3	once/day	once/day	thrice/week	twice/week	thrice/week	twice/week	once/day	thrice/week	once/day	meal from college canteen	never smoker	5	6-8 hours	none	none	none	none	none	none	none	moderately active	others	non OTC non GI medicine	other GI disease	1.651	58	3	no	regularly	no	no	low	0	2	2	0	1	1	0
37	male	public	others	married	30001-60000	hinduism	home(with family)	never missed meal	occationally delayed meal	4	thrice/week	once/day	thrice/week	thrice/week	none	twice/week	once/week	thrice/week	once/day	home cooked meal	occasional smoker	1	6-8 hours	none	none	none	none	none	none	none	very active	others	no medicine	others	1.7272	69	2	no	irregularly	no	no	high	3	2	4	3	2	1	0
20	male	public	medical	not married	>60000	islam	hostel/mess	never missed meal	occationally delayed meal	3	none	none	twice/week	none	none	none	none	once/day	once/day	home cooked meal	never smoker	5	6-8 hours	mild	moderate	moderate	moderate	mild	mild	none	moderately active	no disease	GI medicine	other GI disease	1.5494	59.5	3	no	irregularly	no	no	low	0	2	4	1	0	2	0
18	female	public	others	not married	>60000	islam	home(with family)	none of the above	occationally delayed meal	4	none	once/day	once/week	twice/week	once/day	twice/week	none	none	thrice/week	home cooked meal	never smoker	5	>8 hours	none	very severe	none	very severe	very severe	very severe	very severe	inactive	other GI disease	non OTC non GI medicine	others	1.5748	54	1	no	irregularly	no	no	high	1	4	1	1	2	2	1
21	male	public	others	not married	>60000	islam	hostel/mess	occationally missed meal	occationally delayed meal	3	twice/week	twice/week	thrice/week	none	none	once/week	twice/week	none	thrice/week	home cooked meal	never smoker	5	<6 hours	none	moderate	mild	mild	moderate	moderate	none	moderately active	FGID	no medicine	FGID	1.7526	55	2	no	irregularly	no	no	low	1	4	0	3	0	2	0
20	male	public	others	not married	10000-30000	islam	hostel/mess	never missed meal	never delayed meal	4	once/week	once/day	once/day	once/day	once/day	twice/week	thrice/week	thrice/week	thrice/week	meal from college canteen	never smoker	5	6-8 hours	mild	severe	mild	moderate	none	none	none	moderately active	no disease	no medicine	others	1.7018	70	3	no	irregularly	no	no	low	3	0	0	1	0	0	0
21	male	public	medical	not married	10000-30000	islam	home(with family)	never missed meal	occationally delayed meal	3	thrice/week	twice/week	once/day	once/day	once/week	twice/week	once/day	once/day	once/day	home cooked meal	never smoker	5	6-8 hours	none	severe	moderate	severe	none	severe	severe	moderately active	no disease	no medicine	others	1.7018	68	4	no	regularly	no	no	low	0	2	0	3	3	1	3
20	female	public	others	not married	10000-30000	islam	hostel/mess	occationally missed meal	occationally delayed meal	3	once/day	thrice/week	once/day	thrice/week	thrice/week	once/day	once/day	once/day	thrice/week	home cooked meal	never smoker	5	6-8 hours	none	severe	moderate	moderate	severe	moderate	moderate	moderately active	other GI disease	GI medicine	others	1.5494	50	2	no	regularly	no	yes	low	0	4	0	0	3	0	1
18	female	others	others	not married	10000-30000	islam	home(with family)	never missed meal	never delayed meal	3	none	thrice/week	once/day	thrice/week	thrice/week	once/week	none	thrice/week	thrice/week	home cooked meal	never smoker	5	<6 hours	none	none	mild	mild	none	none	mild	moderately active	no disease	no medicine	no disease	1.524	59	3	no	regularly	no	no	low	3	3	0	3	2	3	0
20	female	public	medical	not married	30001-60000	islam	home(with family)	never missed meal	occationally delayed meal	4	thrice/week	once/day	once/week	once/week	thrice/week	once/week	thrice/week	once/week	once/week	home cooked meal	never smoker	5	6-8 hours	mild	moderate	moderate	mild	mild	none	mild	moderately active	no disease	no medicine	others	1.524	53	2	no	irregularly	no	no	low	0	0	0	0	0	0	3
19	female	public	medical	not married	>60000	islam	home(with family)	occationally missed meal	regularly delayed meal	4	none	once/week	once/day	once/day	thrice/week	once/week	thrice/week	thrice/week	once/day	home cooked meal	never smoker	5	6-8 hours	none	mild	none	severe	severe	very severe	very severe	moderately active	no disease	no medicine	no disease	1.524	44	1.5	no	irregularly	no	no	low	0	3	0	4	1	3	1
20	female	public	medical	not married	30001-60000	islam	home(with family)	never missed meal	occationally delayed meal	3	none	once/day	once/day	once/week	thrice/week	once/week	thrice/week	thrice/week	thrice/week	home cooked meal	never smoker	5	6-8 hours	mild	none	moderate	moderate	moderate	mild	moderate	moderately active	others	non OTC non GI medicine	FGID	1.6256	55	1.5	no	irregularly	no	no	high	0	4	0	4	0	1	3
21	male	private	medical	not married	10000-30000	hinduism	hostel/mess	regularly missed meal	never delayed meal	2	none	once/week	none	thrice/week	thrice/week	none	thrice/week	thrice/week	none	home cooked meal	never smoker	5	6-8 hours	none	none	none	moderate	severe	mild	severe	very active	no disease	no medicine	no disease	1.7018	78	2	no	irregularly	no	no	low	0	2	2	4	3	1	0
23	female	public	others	not married	10000-30000	islam	hostel/mess	occationally missed meal	occationally delayed meal	2	once/week	thrice/week	once/day	once/day	none	once/day	once/day	once/day	once/day	meal from college canteen	never smoker	5	6-8 hours	moderate	none	moderate	mild	none	none	mild	moderately active	others	no medicine	other GI disease	1.5748	50	1	no	irregularly	no	yes	low	2	4	0	1	2	0	3
20	female	public	medical	not married	30001-60000	islam	home(with family)	occationally missed meal	occationally delayed meal	3	none	thrice/week	once/week	twice/week	thrice/week	once/week	thrice/week	none	thrice/week	home cooked meal	never smoker	5	6-8 hours	mild	mild	none	mild	none	none	none	moderately active	no disease	no medicine	others	1.5494	49	6	no	irregularly	no	no	low	2	4	4	0	1	1	3
21	female	public	medical	not married	30001-60000	islam	hostel/mess	never missed meal	occationally delayed meal	5	none	thrice/week	thrice/week	once/day	thrice/week	once/day	once/day	thrice/week	thrice/week	meal from college canteen	never smoker	5	6-8 hours	none	mild	severe	moderate	none	mild	moderate	moderately active	FGID	no medicine	others	1.5494	50	7	no	never	no	yes	low	0	4	0	0	1	0	1
20	female	public	medical	not married	30001-60000	islam	hostel/mess	regularly missed meal	occationally delayed meal	3	thrice/week	once/day	thrice/week	thrice/week	thrice/week	once/week	once/day	once/day	thrice/week	meal from college canteen	never smoker	5	<6 hours	moderate	mild	severe	severe	moderate	severe	severe	moderately active	no disease	no medicine	others	1.524	53	2	yes	irregularly	no	yes	low	0	4	1	3	0	0	2
21	male	public	medical	not married	10000-30000	islam	hostel/mess	regularly missed meal	occationally delayed meal	2	thrice/week	thrice/week	thrice/week	none	thrice/week	thrice/week	thrice/week	none	none	meal from college canteen	never smoker	5	>8 hours	none	mild	severe	mild	moderate	moderate	moderate	moderately active	others	non OTC non GI medicine	FGID	1.6764	59	1.5	no	irregularly	no	no	high	0	0	4	0	3	3	1
28	female	private	medical	married	30001-60000	hinduism	home(with family)	occationally missed meal	occationally delayed meal	3	thrice/week	once/day	thrice/week	thrice/week	once/week	twice/week	thrice/week	thrice/week	thrice/week	home cooked meal	never smoker	5	<6 hours	none	moderate	moderate	moderate	mild	moderate	moderate	very active	no disease	no medicine	others	1.651	58	5	no	never	no	yes	high	0	4	4	1	2	3	0
20	female	public	medical	not married	30001-60000	islam	hostel/mess	occationally missed meal	occationally delayed meal	3	thrice/week	thrice/week	once/day	once/week	once/day	none	none	once/week	once/day	home cooked meal	never smoker	5	<6 hours	mild	mild	none	severe	severe	severe	moderate	moderately active	other GI disease	no medicine	others	1.7018	56	2	no	regularly	no	yes	low	1	0	4	0	0	0	2
23	female	private	others	not married	30001-60000	islam	home(with family)	regularly missed meal	occationally delayed meal	3	none	thrice/week	thrice/week	once/week	once/week	twice/week	thrice/week	once/week	twice/week	home cooked meal	never smoker	5	<6 hours	mild	mild	none	severe	none	moderate	moderate	moderately active	no disease	no medicine	other GI disease	1.6002	55	3	no	irregularly	no	no	low	0	4	1	0	3	3	3
26	female	private	medical	not married	>60000	islam	hostel/mess	occationally missed meal	occationally delayed meal	3	thrice/week	thrice/week	thrice/week	once/day	once/day	once/day	thrice/week	thrice/week	thrice/week	home cooked meal	never smoker	5	6-8 hours	mild	mild	mild	none	none	none	none	inactive	no disease	no medicine	others	1.6002	60	2	no	irregularly	no	no	low	0	4	4	0	1	1	1
20	female	public	medical	not married	30001-60000	islam	hostel/mess	never missed meal	occationally delayed meal	4	thrice/week	thrice/week	thrice/week	once/day	none	twice/week	thrice/week	thrice/week	none	meal from college canteen	never smoker	5	6-8 hours	severe	very severe	severe	severe	moderate	very severe	very severe	inactive	no disease	no medicine	others	1.524	60	3	no	never	no	no	low	4	3	1	1	0	2	1
20	female	public	medical	not married	10000-30000	christianism	hostel/mess	occationally missed meal	occationally delayed meal	3	thrice/week	once/week	thrice/week	once/week	thrice/week	none	once/day	thrice/week	thrice/week	home cooked meal	never smoker	5	6-8 hours	moderate	mild	severe	moderate	mild	mild	none	inactive	no disease	no medicine	no disease	1.651	56	1	no	irregularly	no	no	low	3	2	3	3	1	0	3
24	male	others	others	not married	10000-30000	islam	home(with family)	never missed meal	occationally delayed meal	4	thrice/week	thrice/week	thrice/week	thrice/week	thrice/week	once/week	thrice/week	thrice/week	thrice/week	home cooked meal	never smoker	5	>8 hours	moderate	mild	moderate	moderate	mild	none	mild	moderately active	no disease	no medicine	other GI disease	1.8542	90	4	no	regularly	no	no	low	0	2	3	3	0	0	2
23	male	others	others	not married	10000-30000	islam	home(with family)	occationally missed meal	never delayed meal	3	none	none	once/day	once/week	thrice/week	thrice/week	once/day	thrice/week	thrice/week	home cooked meal	occasional smoker	5	6-8 hours	mild	mild	moderate	moderate	mild	none	none	moderately active	no disease	no medicine	others	1.7272	80	5	no	irregularly	no	no	low	1	4	4	0	1	1	3
32	female	private	others	married	>60000	islam	home(with family)	regularly missed meal	regularly delayed meal	2	thrice/week	once/day	thrice/week	thrice/week	none	twice/week	thrice/week	thrice/week	thrice/week	home cooked meal	never smoker	4	6-8 hours	moderate	mild	severe	mild	severe	moderate	severe	moderately active	others	GI medicine	others	1.5748	80	5	yes	regularly	yes	yes	high	1	4	0	0	3	3	2
20	female	private	others	not married	30001-60000	islam	home(with family)	never missed meal	occationally delayed meal	3	once/week	thrice/week	once/week	once/week	none	none	none	none	none	home cooked meal	never smoker	5	6-8 hours	none	none	none	mild	none	none	none	inactive	no disease	no medicine	others	1.6002	60	3	no	irregularly	no	yes	low	0	2	4	3	1	1	0
21	female	public	medical	not married	30001-60000	islam	home(with family)	never missed meal	occationally delayed meal	4	thrice/week	thrice/week	once/day	once/week	once/day	twice/week	thrice/week	once/day	thrice/week	home cooked meal	never smoker	5	<6 hours	none	moderate	severe	mild	moderate	moderate	moderate	moderately active	FGID	non OTC non GI medicine	FGID	1.5494	53	2	no	regularly	no	no	high	1	4	0	1	0	1	3
20	female	public	medical	not married	30001-60000	islam	hostel/mess	occationally missed meal	occationally delayed meal	3	thrice/week	once/day	thrice/week	thrice/week	once/week	twice/week	none	none	none	meal from college canteen	never smoker	5	<6 hours	none	mild	none	mild	none	none	none	moderately active	no disease	no medicine	others	1.6256	57	2	no	regularly	no	no	low	3	0	4	3	1	1	0
24	female	public	others	not married	10000-30000	islam	home(with family)	none of the above	none of the above	4	thrice/week	thrice/week	none	once/day	thrice/week	once/day	thrice/week	none	once/day	home cooked meal	never smoker	5	6-8 hours	mild	mild	mild	mild	mild	none	none	moderately active	no disease	no medicine	other GI disease	1.6256	58	3	no	irregularly	no	no	low	1	0	0	2	1	0	3
20	male	public	medical	not married	10000-30000	islam	hostel/mess	occationally missed meal	regularly delayed meal	3	none	once/day	once/day	once/day	none	once/day	thrice/week	thrice/week	thrice/week	restaurant cooked meal	never smoker	5	6-8 hours	none	severe	very severe	very severe	none	very severe	very severe	inactive	others	non OTC non GI medicine	others	1.5494	90	1.5	no	never	no	no	high	2	4	3	0	1	2	1
23	female	public	medical	not married	30001-60000	islam	hostel/mess	none of the above	occationally delayed meal	2	thrice/week	thrice/week	once/week	none	none	once/week	none	none	once/day	meal from college canteen	never smoker	5	<6 hours	none	mild	severe	moderate	moderate	moderate	mild	moderately active	other GI disease	no medicine	others	1.2446	55	2	no	regularly	no	yes	low	2	2	4	2	0	0	3
24	female	public	others	not married	>60000	islam	hostel/mess	never missed meal	regularly delayed meal	4	thrice/week	once/day	once/day	twice/week	once/day	once/week	thrice/week	once/day	once/week	meal from college canteen	never smoker	5	6-8 hours	mild	mild	mild	mild	mild	mild	moderate	moderately active	no disease	no medicine	no disease	1.524	44	2	no	never	no	no	low	4	4	2	1	1	1	3
23	female	public	medical	not married	30001-60000	islam	hostel/mess	occationally missed meal	occationally delayed meal	3	thrice/week	once/week	thrice/week	once/week	thrice/week	once/day	once/day	once/day	thrice/week	meal from college canteen	never smoker	5	6-8 hours	mild	none	mild	moderate	moderate	moderate	moderate	moderately active	no disease	no medicine	others	1.6002	58	2	no	never	no	no	low	0	4	3	3	1	0	3
21	male	public	medical	not married	10000-30000	hinduism	hostel/mess	regularly missed meal	occationally delayed meal	2	thrice/week	thrice/week	thrice/week	thrice/week	once/day	once/day	none	thrice/week	thrice/week	meal from college canteen	occasional smoker	1	<6 hours	none	none	none	mild	moderate	moderate	moderate	inactive	no disease	no medicine	no disease	1.5494	80	1	no	regularly	no	no	high	3	2	2	1	2	1	0
25	male	private	others	not married	30001-60000	islam	home(with family)	occationally missed meal	occationally delayed meal	3	thrice/week	thrice/week	thrice/week	twice/week	thrice/week	thrice/week	thrice/week	thrice/week	thrice/week	home cooked meal	never smoker	5	6-8 hours	mild	mild	none	moderate	mild	mild	none	very active	no disease	no medicine	no disease	1.6764	72	5	no	never	no	no	low	0	4	0	0	0	2	0
21	female	public	medical	not married	10000-30000	hinduism	hostel/mess	never missed meal	occationally delayed meal	6	thrice/week	thrice/week	once/day	once/day	twice/week	twice/week	none	thrice/week	thrice/week	meal from college canteen	never smoker	5	<6 hours	mild	none	moderate	mild	mild	mild	none	moderately active	no disease	no medicine	others	1.6002	45	5	no	irregularly	no	no	low	1	4	0	1	1	0	3
22	male	public	medical	not married	30001-60000	islam	hostel/mess	never missed meal	occationally delayed meal	3	thrice/week	once/week	once/week	once/day	thrice/week	once/day	thrice/week	once/day	thrice/week	meal from college canteen	never smoker	5	6-8 hours	mild	mild	moderate	mild	none	none	mild	moderately active	other GI disease	no medicine	others	1.8542	58	3	no	irregularly	no	no	low	1	4	4	3	1	1	0
21	male	public	medical	not married	10000-30000	islam	hostel/mess	never missed meal	occationally delayed meal	3	once/day	once/week	once/week	once/week	thrice/week	thrice/week	once/day	once/day	thrice/week	meal from college canteen	never smoker	5	<6 hours	mild	moderate	none	mild	none	none	mild	moderately active	no disease	no medicine	others	1.5748	56	2	no	irregularly	no	no	low	1	0	4	1	0	0	3
23	male	public	medical	not married	<10000	islam	hostel/mess	never missed meal	occationally delayed meal	3	thrice/week	once/day	once/day	once/day	thrice/week	thrice/week	thrice/week	thrice/week	thrice/week	meal from college canteen	never smoker	5	6-8 hours	none	mild	severe	moderate	mild	mild	mild	very active	no disease	no medicine	no disease	1.7272	53	1.5	no	irregularly	no	no	low	0	2	4	3	1	1	0
21	female	public	medical	not married	<10000	islam	hostel/mess	occationally missed meal	never delayed meal	3	none	thrice/week	none	none	thrice/week	none	none	none	none	meal from college canteen	never smoker	5	<6 hours	moderate	none	none	moderate	none	none	none	inactive	no disease	no medicine	no disease	1.524	51	1	no	irregularly	no	no	low	3	0	0	0	0	0	3
25	male	public	others	not married	30001-60000	hinduism	home(with family)	regularly missed meal	occationally delayed meal	5	thrice/week	thrice/week	thrice/week	twice/week	twice/week	twice/week	twice/week	once/day	thrice/week	restaurant cooked meal	regular smoker	0	>8 hours	none	none	none	moderate	none	mild	mild	very active	no disease	no medicine	others	1.8034	90	3	no	irregularly	yes	no	high	0	3	0	3	0	0	0
25	male	private	others	not married	10000-30000	islam	hostel/mess	never missed meal	occationally delayed meal	4	thrice/week	thrice/week	once/week	once/day	thrice/week	once/week	thrice/week	once/week	once/day	home cooked meal	never smoker	5	>8 hours	none	mild	moderate	very severe	very severe	very severe	severe	moderately active	others	no medicine	others	1.651	72	3	no	regularly	no	yes	low	0	4	0	1	0	0	1
20	female	public	medical	not married	>60000	islam	hostel/mess	occationally missed meal	occationally delayed meal	4	once/week	thrice/week	thrice/week	once/day	once/day	once/day	once/day	once/day	once/day	meal from college canteen	never smoker	5	6-8 hours	moderate	moderate	severe	mild	none	none	mild	moderately active	no disease	no medicine	no disease	1.6002	60	5	no	never	no	no	low	0	4	0	1	0	0	3
54	male	public	others	married	>60000	islam	home(with family)	occationally missed meal	never delayed meal	3	none	twice/week	twice/week	twice/week	once/week	twice/week	none	none	once/week	home cooked meal	never smoker	5	6-8 hours	none	mild	severe	moderate	moderate	none	none	very active	no disease	no medicine	others	1.8542	76	3	no	irregularly	no	no	low	4	4	4	3	1	1	0
21	male	public	medical	not married	10000-30000	islam	hostel/mess	regularly missed meal	regularly delayed meal	2	none	thrice/week	once/day	once/day	none	once/day	none	once/day	thrice/week	meal from college canteen	never smoker	5	6-8 hours	moderate	moderate	moderate	moderate	mild	moderate	moderate	moderately active	no disease	no medicine	no disease	1.7272	51	1.5	no	irregularly	no	no	low	1	0	0	4	3	2	1
23	female	public	medical	not married	>60000	islam	hostel/mess	occationally missed meal	occationally delayed meal	2	thrice/week	once/day	thrice/week	thrice/week	thrice/week	twice/week	once/day	thrice/week	once/day	meal from college canteen	never smoker	5	<6 hours	severe	none	mild	severe	mild	moderate	moderate	inactive	no disease	no medicine	others	1.4986	63	2	no	regularly	no	no	high	4	4	4	1	0	0	3
21	male	public	medical	not married	30001-60000	buddhism	home(with family)	never missed meal	never delayed meal	3	thrice/week	once/day	once/day	once/week	once/day	once/week	none	thrice/week	none	home cooked meal	never smoker	5	6-8 hours	none	none	none	mild	mild	none	severe	moderately active	no disease	no medicine	no disease	1.6256	65	7	no	regularly	no	no	low	0	4	4	3	1	1	0
21	male	public	medical	not married	10000-30000	islam	hostel/mess	occationally missed meal	occationally delayed meal	3	once/day	thrice/week	once/day	thrice/week	once/day	once/day	none	once/day	none	restaurant cooked meal	never smoker	5	<6 hours	mild	moderate	mild	moderate	mild	moderate	moderate	inactive	no disease	no medicine	others	1.6764	58	1	no	irregularly	no	no	high	0	4	0	1	0	0	3
21	male	public	medical	not married	30001-60000	buddhism	hostel/mess	never missed meal	occationally delayed meal	3	thrice/week	once/day	once/day	twice/week	none	twice/week	twice/week	once/week	once/day	meal from college canteen	never smoker	5	6-8 hours	mild	none	mild	none	none	none	mild	moderately active	no disease	no medicine	others	1.651	49.6	5	no	regularly	no	no	high	2	0	2	1	0	0	0
22	female	private	medical	not married	30001-60000	islam	home(with family)	never missed meal	occationally delayed meal	3	thrice/week	once/week	once/day	twice/week	once/day	once/day	none	thrice/week	thrice/week	home cooked meal	never smoker	5	<6 hours	mild	mild	mild	mild	mild	mild	mild	moderately active	no disease	no medicine	others	1.5748	65	2.5	no	regularly	yes	no	low	0	4	4	3	0	0	3
22	female	public	medical	not married	10000-30000	islam	hostel/mess	occationally missed meal	never delayed meal	3	thrice/week	thrice/week	thrice/week	thrice/week	thrice/week	once/day	once/day	once/week	thrice/week	meal from college canteen	never smoker	5	6-8 hours	none	mild	none	mild	none	none	none	moderately active	no disease	no medicine	no disease	1.6764	46	1.5	no	never	no	no	low	0	2	4	1	3	1	0
19	male	public	others	not married	30001-60000	islam	home(with family)	regularly missed meal	regularly delayed meal	2	thrice/week	thrice/week	thrice/week	once/week	thrice/week	thrice/week	thrice/week	thrice/week	thrice/week	home cooked meal	never smoker	5	6-8 hours	mild	none	moderate	mild	moderate	mild	moderate	inactive	no disease	no medicine	no disease	1.7526	82	2.5	no	never	yes	no	high	0	4	1	0	0	0	3
30	male	others	others	married	30001-60000	islam	home(with relatives)	occationally missed meal	regularly delayed meal	2	thrice/week	thrice/week	once/day	once/day	thrice/week	once/week	once/day	none	once/day	home cooked meal	never smoker	5	6-8 hours	severe	mild	very severe	mild	severe	severe	severe	moderately active	other GI disease	GI medicine	other GI disease	1.7018	74	2	no	irregularly	no	no	high	0	0	0	1	3	0	2
21	female	public	medical	not married	30001-60000	buddhism	hostel/mess	regularly missed meal	occationally delayed meal	2	thrice/week	once/week	once/day	once/day	thrice/week	once/day	once/day	once/week	once/day	meal from college canteen	never smoker	5	6-8 hours	mild	mild	moderate	mild	none	none	none	moderately active	no disease	no medicine	others	1.6002	45	2	no	irregularly	no	no	low	0	3	4	1	1	0	0
23	male	private	others	not married	>60000	islam	hostel/mess	occationally missed meal	occationally delayed meal	3	thrice/week	once/week	once/day	once/day	none	twice/week	none	thrice/week	thrice/week	restaurant cooked meal	never smoker	5	<6 hours	mild	none	mild	moderate	severe	moderate	moderate	moderately active	FGID	no medicine	others	1.6764	71	2	no	irregularly	no	no	high	1	4	0	0	0	0	3
20	female	public	medical	not married	<10000	islam	hostel/mess	never missed meal	never delayed meal	3	thrice/week	twice/week	thrice/week	thrice/week	once/week	thrice/week	thrice/week	thrice/week	thrice/week	meal from college canteen	never smoker	5	6-8 hours	mild	moderate	moderate	moderate	moderate	mild	moderate	moderately active	no disease	no medicine	other GI disease	1.6256	63	2.5	no	never	yes	no	low	3	2	4	3	1	1	3
25	female	public	others	not married	30001-60000	islam	home(with family)	occationally missed meal	regularly delayed meal	3	thrice/week	once/day	once/day	once/day	thrice/week	thrice/week	thrice/week	thrice/week	thrice/week	home cooked meal	never smoker	5	6-8 hours	none	mild	moderate	mild	mild	none	none	moderately active	others	no medicine	others	1.4478	43	2	no	irregularly	no	yes	low	3	4	2	3	1	1	0
22	female	public	medical	not married	>60000	islam	home(with family)	never missed meal	regularly delayed meal	4	once/day	once/week	once/day	thrice/week	thrice/week	twice/week	once/day	once/day	once/day	meal from college canteen	never smoker	5	6-8 hours	none	mild	very severe	very severe	none	severe	none	inactive	no disease	non OTC non GI medicine	others	1.7272	69	2	no	irregularly	no	no	low	3	2	2	3	0	0	2
23	male	public	medical	not married	30001-60000	islam	hostel/mess	occationally missed meal	occationally delayed meal	3	none	thrice/week	once/day	once/day	once/day	once/week	once/day	thrice/week	once/day	meal from college canteen	never smoker	5	6-8 hours	moderate	mild	severe	very severe	severe	severe	severe	inactive	no disease	no medicine	others	1.7272	65	3	no	irregularly	no	no	low	4	4	0	4	2	2	1
22	female	public	medical	not married	30001-60000	islam	hostel/mess	never missed meal	occationally delayed meal	4	thrice/week	once/day	once/week	once/week	none	twice/week	none	thrice/week	none	restaurant cooked meal	never smoker	5	<6 hours	moderate	severe	moderate	severe	severe	very severe	very severe	moderately active	no disease	no medicine	others	1.651	54	4	yes	irregularly	no	no	low	0	4	1	1	2	2	1
25	male	public	others	not married	30001-60000	islam	home(with family)	occationally missed meal	never delayed meal	3	none	thrice/week	once/day	once/week	once/day	twice/week	none	none	none	home cooked meal	never smoker	5	6-8 hours	mild	none	mild	mild	moderate	very severe	very severe	very active	no disease	no medicine	no disease	1.5494	54	3	no	regularly	no	no	low	3	2	4	1	2	1	0
26	male	private	others	not married	>60000	islam	hostel/mess	regularly missed meal	regularly delayed meal	2	once/week	thrice/week	thrice/week	thrice/week	thrice/week	twice/week	once/week	once/week	thrice/week	home cooked meal	never smoker	5	6-8 hours	none	mild	mild	mild	mild	none	none	very active	no disease	no medicine	others	1.7526	66	2	no	irregularly	no	no	high	0	4	2	3	1	0	0
24	male	private	others	not married	<10000	hinduism	hostel/mess	occationally missed meal	occationally delayed meal	3	thrice/week	once/week	none	thrice/week	once/week	once/week	once/day	once/week	once/week	home cooked meal	regular smoker	0, 1	6-8 hours	mild	moderate	severe	mild	moderate	none	severe	moderately active	no disease	no medicine	no disease	1.5748	62	3	no	irregularly	no	no	low	0	0	4	3	0	0	0
20	female	public	medical	not married	30001-60000	islam	hostel/mess	occationally missed meal	occationally delayed meal	5	thrice/week	once/week	once/week	once/week	once/week	twice/week	thrice/week	thrice/week	thrice/week	meal from college canteen	never smoker	5	<6 hours	moderate	moderate	moderate	moderate	moderate	moderate	moderate	inactive	FGID	no medicine	other GI disease	1.5748	57	3	no	irregularly	yes	no	low	1	1	1	0	0	0	3
21	female	public	medical	not married	10000-30000	islam	hostel/mess	regularly missed meal	occationally delayed meal	3	thrice/week	once/day	none	thrice/week	thrice/week	thrice/week	once/day	once/day	once/day	meal from college canteen	never smoker	5	6-8 hours	moderate	mild	mild	moderate	moderate	mild	mild	moderately active	no disease	no medicine	other GI disease	1.651	63	1.5	no	irregularly	no	no	low	0	4	1	0	0	1	3
21	female	public	medical	not married	10000-30000	islam	hostel/mess	occationally missed meal	occationally delayed meal	3	thrice/week	once/week	once/week	twice/week	none	twice/week	none	thrice/week	thrice/week	meal from college canteen	never smoker	5	6-8 hours	mild	moderate	moderate	moderate	moderate	mild	moderate	inactive	no disease	no medicine	others	1.5494	55	2	no	irregularly	no	yes	low	4	4	0	0	0	0	2
21	male	public	medical	not married	>60000	hinduism	hostel/mess	occationally missed meal	occationally delayed meal	3	once/day	once/week	once/week	once/week	twice/week	twice/week	thrice/week	thrice/week	thrice/week	meal from college canteen	never smoker	5	<6 hours	moderate	moderate	moderate	moderate	mild	moderate	severe	moderately active	no disease	no medicine	other GI disease	1.5748	58	2	no	irregularly	no	no	low	1	1	1	0	0	0	1
20	male	public	medical	married	30001-60000	islam	hostel/mess	never missed meal	occationally delayed meal	4	thrice/week	twice/week	once/week	once/week	thrice/week	twice/week	thrice/week	thrice/week	thrice/week	meal from college canteen	former smoker	5	6-8 hours	mild	moderate	severe	moderate	moderate	moderate	moderate	very active	others	no medicine	other GI disease	1.7272	67	3	no	irregularly	yes	no	low	4	1	1	2	2	0	1
20	male	public	others	not married	30001-60000	hinduism	hostel/mess	never missed meal	never delayed meal	3	thrice/week	thrice/week	once/day	once/day	thrice/week	once/week	once/day	thrice/week	thrice/week	home cooked meal	never smoker	5	6-8 hours	moderate	mild	severe	moderate	moderate	severe	moderate	moderately active	FGID	OTC non GI medicine	other GI disease	1.7272	76	3	no	irregularly	no	no	low	1	0	1	4	2	0	1
20	female	public	medical	not married	30001-60000	hinduism	hostel/mess	regularly missed meal	regularly delayed meal	4	thrice/week	once/week	once/week	thrice/week	thrice/week	twice/week	thrice/week	thrice/week	thrice/week	meal from college canteen	never smoker	5	<6 hours	severe	moderate	severe	severe	severe	severe	severe	inactive	no disease	no medicine	no disease	1.6002	56	3	no	regularly	no	no	low	0	0	0	0	2	3	3
21	male	public	others	not married	>60000	islam	home(with relatives)	regularly missed meal	never delayed meal	4	thrice/week	once/day	thrice/week	once/day	thrice/week	once/week	once/day	thrice/week	once/day	meal from college canteen	regular smoker	5	>8 hours	moderate	mild	severe	severe	moderate	mild	moderate	moderately active	other GI disease	GI medicine	FGID	1.5748	67	2	yes	irregularly	no	yes	high	1	0	0	0	0	0	3
23	male	private	others	not married	>60000	islam	hostel/mess	never missed meal	occationally delayed meal	3	thrice/week	once/day	once/day	once/week	once/day	once/week	once/week	thrice/week	thrice/week	meal from college canteen	never smoker	5	6-8 hours	mild	moderate	severe	none	mild	moderate	severe	moderately active	other GI disease	non OTC non GI medicine	FGID	1.651	68	4	no	irregularly	no	no	low	0	1	0	0	0	3	3
24	male	private	others	not married	>60000	islam	home(with family)	never missed meal	never delayed meal	4	once/day	thrice/week	once/day	once/week	once/day	twice/week	once/day	thrice/week	thrice/week	home cooked meal	former smoker	3	6-8 hours	severe	severe	severe	severe	severe	severe	severe	moderately active	FGID	no medicine	FGID	1.6764	65	2	no	irregularly	no	no	high	4	0	1	0	0	3	3
22	female	public	medical	not married	10000-30000	islam	hostel/mess	occationally missed meal	never delayed meal	3	thrice/week	thrice/week	thrice/week	once/week	none	none	thrice/week	none	thrice/week	meal from college canteen	never smoker	5	6-8 hours	mild	none	severe	moderate	mild	mild	mild	inactive	no disease	no medicine	others	1.6256	54	1.5	no	regularly	yes	yes	low	1	4	0	1	0	0	2
22	male	public	others	not married	30001-60000	islam	hostel/mess	never missed meal	never delayed meal	3	thrice/week	once/day	once/day	once/week	once/week	twice/week	once/day	thrice/week	once/day	meal from college canteen	occasional smoker	5	6-8 hours	moderate	moderate	mild	moderate	moderate	moderate	severe	moderately active	FGID	GI medicine	FGID	1.5748	65	3	no	regularly	no	no	high	0	0	3	0	3	3	0
20.3	male	public	others	not married	30001-60000	islam	hostel/mess	never missed meal	never delayed meal	3	thrice/week	thrice/week	thrice/week	once/day	once/day	once/week	thrice/week	once/day	thrice/week	restaurant cooked meal	regular smoker	5	<6 hours	moderate	moderate	severe	moderate	severe	severe	moderate	very active	other GI disease	no medicine	FGID	1.7272	80	4	no	irregularly	no	no	low	1	0	0	0	0	0	2
18	female	public	medical	not married	30001-60000	islam	hostel/mess	occationally missed meal	occationally delayed meal	4	thrice/week	once/day	once/day	once/day	once/day	once/week	thrice/week	once/day	once/day	meal from college canteen	never smoker	5	6-8 hours	none	severe	severe	severe	very severe	very severe	very severe	inactive	no disease	OTC non GI medicine	others	1.8542	78	1	no	irregularly	no	yes	low	0	4	0	0	0	0	1
22	female	public	medical	not married	30001-60000	islam	home(with family)	never missed meal	occationally delayed meal	3	thrice/week	once/day	twice/week	once/week	once/week	twice/week	thrice/week	thrice/week	once/day	home cooked meal	never smoker	5	<6 hours	none	mild	severe	severe	severe	moderate	severe	moderately active	no disease	no medicine	no disease	1.6256	60	3	no	irregularly	no	no	low	3	4	4	3	1	1	3
22	female	private	medical	not married	30001-60000	islam	hostel/mess	regularly missed meal	regularly delayed meal	2	thrice/week	once/day	thrice/week	thrice/week	none	none	thrice/week	thrice/week	none	meal from college canteen	never smoker	5	<6 hours	mild	moderate	moderate	mild	none	none	mild	moderately active	no disease	no medicine	others	1.6002	52	1.5	no	never	no	no	low	0	4	4	3	1	1	1
22	male	public	others	not married	>60000	islam	hostel/mess	occationally missed meal	occationally delayed meal	2	none	once/day	once/day	once/day	thrice/week	once/week	once/week	once/week	once/week	restaurant cooked meal	never smoker	5	6-8 hours	severe	moderate	severe	very severe	severe	severe	severe	very active	no disease	no medicine	no disease	1.5494	64	4	yes	irregularly	yes	no	low	1	0	1	0	2	2	1
23	male	private	others	not married	>60000	islam	hostel/mess	occationally missed meal	occationally delayed meal	2	once/day	once/day	once/day	once/day	none	once/day	once/day	once/day	thrice/week	restaurant cooked meal	never smoker	5	6-8 hours	moderate	moderate	severe	moderate	severe	moderate	severe	inactive	no disease	no medicine	others	1.651	47	1	no	irregularly	no	yes	high	0	0	0	0	3	0	3
22	male	public	others	not married	>60000	hinduism	home(with family)	never missed meal	occationally delayed meal	3	thrice/week	thrice/week	once/day	once/week	none	twice/week	none	none	thrice/week	home cooked meal	never smoker	5	6-8 hours	mild	none	none	moderate	none	none	none	very active	no disease	no medicine	no disease	1.6002	53	2	no	irregularly	no	no	high	1	2	4	3	0	0	0
21	male	public	others	not married	30001-60000	hinduism	home(with family)	never missed meal	occationally delayed meal	3	thrice/week	thrice/week	thrice/week	once/day	none	twice/week	thrice/week	once/week	none	home cooked meal	never smoker	5	6-8 hours	mild	mild	mild	mild	mild	moderate	mild	moderately active	no disease	no medicine	others	1.5748	80	2	no	never	no	no	low	4	1	0	0	1	0	3
23	male	public	others	not married	10000-30000	islam	home(with relatives)	occationally missed meal	occationally delayed meal	3	thrice/week	thrice/week	once/day	once/week	thrice/week	once/week	thrice/week	thrice/week	thrice/week	home cooked meal	never smoker	5	6-8 hours	mild	mild	moderate	mild	moderate	mild	moderate	moderately active	no disease	no medicine	other GI disease	1.7272	70	4	no	irregularly	no	no	high	4	0	4	4	3	0	1
21	male	public	medical	not married	10000-30000	hinduism	home(with family)	never missed meal	occationally delayed meal	3	thrice/week	thrice/week	once/day	twice/week	thrice/week	thrice/week	thrice/week	thrice/week	once/day	home cooked meal	never smoker	5	6-8 hours	moderate	mild	mild	moderate	moderate	moderate	moderate	moderately active	others	no medicine	other GI disease	1.7272	72	1.5	no	regularly	no	no	low	0	0	0	0	0	0	3
20.7	male	private	others	not married	>60000	hinduism	home(with family)	occationally missed meal	occationally delayed meal	4	thrice/week	thrice/week	thrice/week	once/day	once/day	twice/week	thrice/week	thrice/week	once/day	home cooked meal	former smoker	5	6-8 hours	moderate	moderate	moderate	severe	moderate	moderate	moderate	moderately active	other GI disease	GI medicine	no disease	1.7018	78	3	no	irregularly	yes	no	low	0	4	0	3	0	3	3
22	male	public	medical	not married	>60000	islam	hostel/mess	never missed meal	occationally delayed meal	3	once/day	once/day	thrice/week	thrice/week	none	thrice/week	once/day	thrice/week	thrice/week	meal from college canteen	never smoker	5	6-8 hours	mild	moderate	moderate	mild	moderate	mild	mild	moderately active	others	no medicine	others	1.6256	72.5	1.5	no	regularly	no	yes	high	0	0	0	0	0	0	0
23	male	public	others	married	30001-60000	hinduism	home(with family)	occationally missed meal	never delayed meal	3	thrice/week	thrice/week	once/week	twice/week	twice/week	twice/week	thrice/week	once/week	once/day	home cooked meal	former smoker	5	6-8 hours	moderate	moderate	severe	severe	moderate	severe	severe	moderately active	other GI disease	no medicine	other GI disease	1.7272	79	4	no	never	no	no	low	0	0	1	1	0	3	3
22	female	public	others	not married	>60000	hinduism	home(with family)	occationally missed meal	never delayed meal	5	thrice/week	once/day	once/day	thrice/week	thrice/week	none	thrice/week	once/day	thrice/week	home cooked meal	never smoker	5	<6 hours	mild	moderate	mild	severe	moderate	moderate	moderate	very active	FGID	no medicine	FGID	1.524	54	4	no	regularly	no	no	high	0	1	0	0	0	0	3
22	female	private	others	not married	>60000	islam	hostel/mess	never missed meal	never delayed meal	3	once/day	none	none	none	none	twice/week	once/day	once/day	once/week	meal from college canteen	never smoker	5	6-8 hours	mild	mild	moderate	very severe	none	moderate	mild	inactive	no disease	no medicine	others	1.7018	52	2	no	regularly	no	no	high	3	4	2	3	3	1	1
18	male	others	others	not married	30001-60000	islam	home(with family)	regularly missed meal	never delayed meal	3	thrice/week	thrice/week	once/day	once/day	none	none	thrice/week	thrice/week	thrice/week	home cooked meal	never smoker	5	6-8 hours	none	mild	very severe	mild	none	mild	mild	moderately active	others	no medicine	others	1.7018	88	2.5	no	never	no	no	low	1	2	1	1	1	1	3
24	male	public	medical	not married	<10000	hinduism	hostel/mess	never missed meal	never delayed meal	3	thrice/week	thrice/week	thrice/week	thrice/week	thrice/week	thrice/week	thrice/week	thrice/week	thrice/week	home cooked meal	regular smoker	0	>8 hours	mild	severe	severe	moderate	severe	mild	moderate	inactive	FGID	OTC non GI medicine	FGID	1.8288	60	2	yes	irregularly	yes	no	high	3	3	3	1	1	0	2
24	male	public	medical	not married	<10000	hinduism	home(with family)	occationally missed meal	never delayed meal	3	none	thrice/week	once/day	once/week	none	thrice/week	once/week	once/day	thrice/week	home cooked meal	regular smoker	0	<6 hours	none	none	none	none	none	none	none	inactive	FGID	no medicine	FGID	2.1336	2	2	yes	regularly	yes	no	high	3	1	3	0	1	1	0
22	female	private	others	not married	30001-60000	islam	home(with family)	never missed meal	occationally delayed meal	5	thrice/week	twice/week	once/day	once/day	twice/week	once/day	once/day	thrice/week	once/day	home cooked meal	never smoker	5	6-8 hours	mild	none	none	none	none	none	none	moderately active	no disease	no medicine	no disease	1.5494	48	3	no	regularly	no	yes	low	3	2	2	2	0	1	0
22	female	public	medical	not married	30001-60000	islam	home(with family)	never missed meal	never delayed meal	5	once/day	thrice/week	once/day	once/week	none	none	none	once/week	once/week	home cooked meal	never smoker	5	>8 hours	none	very severe	moderate	very severe	very severe	severe	very severe	moderately active	no disease	no medicine	others	1.5748	55	1	no	regularly	no	no	low	4	0	1	1	3	2	1
23	female	public	medical	not married	10000-30000	islam	hostel/mess	regularly missed meal	occationally delayed meal	3	thrice/week	once/week	once/week	twice/week	none	twice/week	none	once/week	once/week	meal from college canteen	never smoker	5	6-8 hours	none	mild	moderate	severe	moderate	moderate	severe	moderately active	no disease	no medicine	others	1.5494	54	2	no	regularly	no	no	low	0	0	1	0	0	3	3
23.2	male	others	others	not married	10000-30000	islam	home(with family)	occationally missed meal	occationally delayed meal	3	thrice/week	thrice/week	once/day	once/week	once/day	twice/week	thrice/week	thrice/week	once/day	home cooked meal	occasional smoker	5	<6 hours	mild	mild	moderate	moderate	moderate	moderate	moderate	moderately active	no disease	no medicine	FGID	1.7018	70	3	no	irregularly	no	no	high	0	1	4	0	0	0	2
22.2	male	public	others	not married	10000-30000	islam	hostel/mess	occationally missed meal	occationally delayed meal	3	thrice/week	thrice/week	thrice/week	once/day	once/day	once/week	thrice/week	thrice/week	thrice/week	restaurant cooked meal	regular smoker	1	>8 hours	moderate	mild	moderate	moderate	moderate	moderate	mild	moderately active	other GI disease	OTC non GI medicine	other GI disease	1.5748	67	4	no	irregularly	no	no	high	0	4	4	2	1	0	2
24	male	private	others	not married	>60000	hinduism	home(with relatives)	never missed meal	never delayed meal	4	thrice/week	thrice/week	thrice/week	once/week	once/day	once/week	thrice/week	thrice/week	thrice/week	home cooked meal	former smoker	5	6-8 hours	mild	moderate	moderate	mild	mild	mild	mild	very active	no disease	OTC non GI medicine	no disease	1.6764	74	4	no	irregularly	no	yes	low	4	4	4	0	0	3	3
23	male	private	medical	married	30001-60000	islam	home(with family)	never missed meal	never delayed meal	3	thrice/week	thrice/week	once/week	once/week	once/day	once/day	thrice/week	thrice/week	thrice/week	home cooked meal	never smoker	5	<6 hours	none	none	none	none	mild	mild	mild	very active	no disease	no medicine	other GI disease	1.7018	69	4	no	regularly	no	no	high	1	3	1	3	1	0	3
24	male	private	others	not married	30001-60000	islam	home(with family)	occationally missed meal	never delayed meal	3	thrice/week	thrice/week	thrice/week	once/week	once/week	twice/week	once/week	once/day	once/day	home cooked meal	never smoker	5	6-8 hours	mild	moderate	mild	moderate	moderate	mild	moderate	moderately active	other GI disease	GI medicine	other GI disease	1.524	67	3	no	regularly	no	no	high	0	1	0	0	3	3	3
23	female	public	medical	not married	>60000	hinduism	home(with family)	none of the above	occationally delayed meal	4	thrice/week	thrice/week	once/day	once/day	thrice/week	once/week	once/day	once/week	once/day	home cooked meal	never smoker	5	<6 hours	none	moderate	mild	mild	moderate	mild	moderate	very active	no disease	no medicine	others	1.5494	58	1.5	no	irregularly	no	no	low	4	4	4	1	1	1	0
22	male	public	others	not married	>60000	islam	home(with family)	never missed meal	occationally delayed meal	3	thrice/week	once/day	once/day	once/day	once/day	once/day	thrice/week	thrice/week	thrice/week	home cooked meal	never smoker	5	6-8 hours	none	none	mild	moderate	mild	none	none	moderately active	no disease	no medicine	no disease	1.6764	58	3	no	irregularly	no	no	high	0	4	2	4	0	2	0
20	female	public	medical	not married	30001-60000	islam	home(with family)	occationally missed meal	occationally delayed meal	2	thrice/week	none	once/day	thrice/week	once/week	none	none	none	thrice/week	home cooked meal	never smoker	5	6-8 hours	moderate	none	mild	mild	none	mild	none	moderately active	no disease	no medicine	no disease	1.5748	54	2	no	irregularly	no	no	high	0	3	4	1	1	0	0
22	female	public	others	not married	30001-60000	islam	home(with family)	never missed meal	occationally delayed meal	3	none	thrice/week	thrice/week	twice/week	none	twice/week	none	thrice/week	none	home cooked meal	never smoker	5	6-8 hours	mild	mild	moderate	mild	none	none	none	inactive	others	no medicine	others	1.524	52	2	no	regularly	no	no	high	0	2	0	3	0	1	0
20	male	public	medical	not married	30001-60000	islam	home(with family)	never missed meal	occationally delayed meal	3	thrice/week	twice/week	twice/week	once/week	once/day	twice/week	once/day	thrice/week	once/day	home cooked meal	never smoker	5	6-8 hours	mild	moderate	moderate	moderate	mild	mild	mild	moderately active	no disease	no medicine	others	1.5494	76	3	no	regularly	no	yes	low	0	0	2	1	0	1	0
23	male	private	medical	not married	10000-30000	hinduism	hostel/mess	occationally missed meal	occationally delayed meal	3	thrice/week	once/day	thrice/week	once/week	twice/week	twice/week	once/day	thrice/week	thrice/week	home cooked meal	occasional smoker	5	<6 hours	moderate	moderate	mild	moderate	none	mild	mild	very active	no disease	no medicine	no disease	1.7526	79	4	no	regularly	no	no	high	1	4	4	0	1	1	3
20	male	others	others	not married	10000-30000	islam	home(with relatives)	occationally missed meal	occationally delayed meal	2	thrice/week	thrice/week	once/day	thrice/week	none	once/week	thrice/week	once/day	once/day	home cooked meal	never smoker	5	>8 hours	moderate	none	severe	none	severe	severe	moderate	moderately active	no disease	no medicine	no disease	1.7526	75	3	no	never	no	yes	low	0	2	0	0	2	2	1
26	female	private	others	not married	30001-60000	hinduism	home(with family)	none of the above	never delayed meal	3	thrice/week	thrice/week	thrice/week	once/day	thrice/week	once/week	thrice/week	thrice/week	thrice/week	home cooked meal	never smoker	5	6-8 hours	none	none	none	none	mild	mild	mild	very active	no disease	no medicine	no disease	1.5494	49	7	no	regularly	no	no	high	0	0	0	3	2	1	0
23	female	public	medical	not married	<10000	islam	home(with family)	never missed meal	occationally delayed meal	4	thrice/week	once/day	once/week	once/day	thrice/week	twice/week	once/day	once/day	thrice/week	home cooked meal	never smoker	5	6-8 hours	none	mild	moderate	mild	mild	none	mild	very active	no disease	no medicine	no disease	1.651	46	2	no	irregularly	yes	no	low	1	0	1	1	0	2	2
23	female	public	medical	not married	>60000	islam	hostel/mess	never missed meal	occationally delayed meal	3	thrice/week	once/day	none	once/week	none	twice/week	once/day	once/day	none	meal from college canteen	never smoker	5	<6 hours	none	mild	moderate	severe	none	none	mild	moderately active	no disease	no medicine	others	1.6002	62	2	no	irregularly	no	no	low	3	2	0	3	0	0	0
24	male	public	medical	not married	30001-60000	islam	home(with family)	occationally missed meal	occationally delayed meal	2	thrice/week	once/day	once/day	twice/week	twice/week	twice/week	once/day	thrice/week	twice/week	meal from college canteen	never smoker	5	<6 hours	moderate	severe	very severe	severe	moderate	moderate	moderate	moderately active	no disease	no medicine	no disease	1.7526	58	2	no	irregularly	no	no	low	1	0	1	1	2	2	1
22	female	public	medical	not married	>60000	islam	hostel/mess	never missed meal	occationally delayed meal	3	thrice/week	thrice/week	none	once/day	thrice/week	twice/week	thrice/week	once/day	thrice/week	meal from college canteen	never smoker	5	<6 hours	moderate	mild	severe	moderate	moderate	moderate	severe	moderately active	no disease	no medicine	no disease	1.6256	53	2	no	irregularly	no	no	low	0	4	1	0	0	0	3
22	female	public	medical	not married	30001-60000	hinduism	hostel/mess	never missed meal	occationally delayed meal	3	thrice/week	thrice/week	thrice/week	twice/week	none	once/week	thrice/week	once/day	none	meal from college canteen	never smoker	5	<6 hours	mild	none	moderate	very severe	moderate	severe	mild	moderately active	no disease	no medicine	others	1.524	45	1.5	no	regularly	no	no	low	3	0	4	0	2	0	3
21	female	public	others	not married	30001-60000	islam	home(with family)	regularly missed meal	regularly delayed meal	3	thrice/week	twice/week	none	twice/week	none	once/day	once/week	once/week	thrice/week	home cooked meal	never smoker	5	<6 hours	very severe	none	none	very severe	moderate	very severe	very severe	moderately active	others	no medicine	others	1.524	39	1	no	never	yes	yes	low	0	4	2	2	2	2	1
22	female	public	others	not married	<10000	islam	home(with family)	occationally missed meal	occationally delayed meal	4	thrice/week	once/day	once/day	thrice/week	once/week	once/week	none	none	thrice/week	home cooked meal	never smoker	5	6-8 hours	mild	mild	mild	mild	moderate	moderate	moderate	very active	no disease	no medicine	others	1.5748	38	1	no	regularly	no	yes	low	0	0	4	0	3	0	1
22	female	public	medical	not married	>60000	islam	hostel/mess	occationally missed meal	regularly delayed meal	3	thrice/week	once/week	none	once/day	none	thrice/week	thrice/week	once/day	none	meal from college canteen	never smoker	5	<6 hours	moderate	mild	moderate	mild	none	none	moderate	inactive	others	non OTC non GI medicine	others	1.5494	48	1.5	no	irregularly	yes	yes	low	2	3	3	2	2	2	3
22	female	private	medical	not married	>60000	islam	home(with family)	occationally missed meal	never delayed meal	4	thrice/week	once/day	thrice/week	once/day	thrice/week	once/day	thrice/week	once/day	once/day	home cooked meal	never smoker	5	6-8 hours	none	mild	severe	moderate	mild	mild	none	moderately active	no disease	no medicine	others	1.524	56	2	no	regularly	no	no	high	0	0	0	1	0	0	0
21	male	public	medical	not married	<10000	islam	hostel/mess	occationally missed meal	occationally delayed meal	3	thrice/week	once/day	thrice/week	once/day	thrice/week	once/day	thrice/week	thrice/week	thrice/week	meal from college canteen	never smoker	5	6-8 hours	mild	mild	mild	mild	mild	mild	mild	moderately active	FGID	GI medicine	others	1.7018	48	3	no	regularly	no	no	high	0	4	4	3	0	1	0
19	female	public	medical	not married	10000-30000	islam	hostel/mess	occationally missed meal	occationally delayed meal	3	thrice/week	once/day	thrice/week	once/day	once/week	twice/week	thrice/week	once/day	once/day	meal from college canteen	never smoker	5	<6 hours	mild	none	moderate	moderate	none	none	none	moderately active	no disease	no medicine	others	1.6256	61	4	no	never	no	no	high	0	4	2	0	1	0	0
20	male	public	medical	not married	<10000	islam	home(with family)	occationally missed meal	regularly delayed meal	3	thrice/week	thrice/week	once/day	none	none	thrice/week	once/day	once/day	thrice/week	home cooked meal	never smoker	5	6-8 hours	mild	none	moderate	mild	mild	moderate	mild	moderately active	no disease	no medicine	no disease		70	1	no	irregularly	no	no	low	0	4	1	4	0	1	3
22	female	public	medical	not married	10000-30000	islam	hostel/mess	occationally missed meal	occationally delayed meal	2	thrice/week	once/day	once/day	once/day	none	thrice/week	none	none	thrice/week	meal from college canteen	never smoker	5	<6 hours	mild	mild	mild	moderate	mild	moderate	moderate	moderately active	no disease	no medicine	others	1.524	60	2	no	regularly	yes	yes	high	0	4	4	3	0	0	3
21	female	public	others	not married	10000-30000	islam	hostel/mess	regularly missed meal	occationally delayed meal	3	thrice/week	once/day	thrice/week	once/day	none	once/day	thrice/week	thrice/week	thrice/week	home cooked meal	never smoker	5	6-8 hours	mild	mild	moderate	moderate	moderate	mild	mild	moderately active	no disease	no medicine	others	1.6002	51	3	no	regularly	no	no	low	1	0	0	0	0	0	3
20	female	public	medical	not married	30001-60000	islam	hostel/mess	regularly missed meal	occationally delayed meal	4	thrice/week	once/week	thrice/week	twice/week	none	twice/week	thrice/week	thrice/week	thrice/week	meal from college canteen	never smoker	5	<6 hours	moderate	moderate	moderate	mild	none	none	moderate	inactive	no disease	GI medicine	others	1.524	56	3	no	irregularly	no	yes	low	0	4	0	0	2	2	1
22	female	public	medical	not married	30001-60000	hinduism	hostel/mess	occationally missed meal	occationally delayed meal	3	thrice/week	once/week	none	thrice/week	thrice/week	none	thrice/week	once/day	thrice/week	meal from college canteen	never smoker	5	6-8 hours	mild	mild	moderate	moderate	mild	none	moderate	moderately active	no disease	no medicine	no disease	1.6764	72	1.5	no	regularly	no	no	low	0	1	0	0	0	0	3
24	male	public	others	not married	>60000	islam	hostel/mess	never missed meal	occationally delayed meal	3	thrice/week	thrice/week	once/day	thrice/week	none	once/day	once/day	once/day	thrice/week	home cooked meal	never smoker	5	<6 hours	severe	none	severe	severe	moderate	mild	moderate	moderately active	other GI disease	no medicine	others	1.6256	62	3.5	no	irregularly	no	no	low	0	0	0	0	0	0	2
22	female	public	medical	not married	30001-60000	islam	hostel/mess	never missed meal	never delayed meal	4	thrice/week	once/day	once/day	once/day	thrice/week	once/week	thrice/week	thrice/week	thrice/week	meal from college canteen	never smoker	5	6-8 hours	mild	mild	mild	moderate	mild	none	mild	moderately active	no disease	no medicine	no disease	1.5494	50	2	no	regularly	no	no	low	0	4	0	0	0	0	3
22	female	public	medical	not married	>60000	islam	hostel/mess	never missed meal	never delayed meal	5	thrice/week	once/week	once/day	once/day	thrice/week	none	once/week	once/day	once/day	meal from college canteen	never smoker	5	6-8 hours	mild	moderate	mild	moderate	moderate	none	very severe	moderately active	no disease	no medicine	no disease	1.5748	53	3	no	irregularly	no	no	low	3	4	1	2	1	2	2
23	female	public	medical	not married	>60000	islam	hostel/mess	occationally missed meal	occationally delayed meal	3	thrice/week	once/day	once/week	once/week	once/day	twice/week	thrice/week	once/day	twice/week	meal from college canteen	never smoker	5	6-8 hours	moderate	mild	mild	mild	mild	mild	mild	inactive	no disease	no medicine	others	1.6002	75	3	no	irregularly	yes	no	low	2	0	0	0	2	2	1
22	female	public	medical	not married	>60000	islam	hostel/mess	occationally missed meal	occationally delayed meal	2	thrice/week	once/day	thrice/week	thrice/week	none	thrice/week	thrice/week	once/day	thrice/week	meal from college canteen	never smoker	5	6-8 hours	mild	mild	moderate	mild	mild	none	none	inactive	no disease	no medicine	no disease	1.7272	64	1	no	never	no	no	high	0	1	2	1	1	1	0
20	female	public	medical	not married	10000-30000	islam	hostel/mess	occationally missed meal	occationally delayed meal	3	thrice/week	once/day	once/day	once/day	thrice/week	once/day	thrice/week	thrice/week	thrice/week	meal from college canteen	never smoker	5	<6 hours	mild	mild	moderate	mild	mild	mild	mild	moderately active	other GI disease	no medicine	others	1.524	43	1.5	no	irregularly	no	no	low	0	0	0	4	3	0	3
21	female	others	others	not married	>60000	islam	hostel/mess	occationally missed meal	occationally delayed meal	3	thrice/week	thrice/week	once/day	thrice/week	thrice/week	once/week	once/day	once/day	thrice/week	home cooked meal	never smoker	5	<6 hours	mild	none	mild	mild	moderate	moderate	moderate	moderately active	others	no medicine	others	1.5748	48	2	no	irregularly	no	no	low	0	4	0	0	1	1	2
20	female	public	medical	not married	<10000	islam	home(with family)	occationally missed meal	occationally delayed meal	3	thrice/week	once/day	thrice/week	once/day	once/week	none	thrice/week	none	once/day	home cooked meal	never smoker	5	6-8 hours	none	none	mild	moderate	none	mild	mild	very active	no disease	no medicine	others	1.6002	50	1	no	never	no	no	low	3	2	4	0	1	0	3
20	female	public	medical	not married	10000-30000	hinduism	hostel/mess	occationally missed meal	occationally delayed meal	2	none	once/day	thrice/week	once/week	none	twice/week	thrice/week	thrice/week	none	meal from college canteen	never smoker	5	>8 hours	none	very severe	very severe	none	very severe	very severe	very severe	inactive	other GI disease	GI medicine	others	1.4478	50	4	no	never	no	no	low	1	4	3	0	2	2	1
20	male	public	others	not married	10000-30000	islam	hostel/mess	occationally missed meal	occationally delayed meal	3	thrice/week	once/day	twice/week	thrice/week	twice/week	twice/week	once/week	none	twice/week	home cooked meal	never smoker	5	6-8 hours	none	none	none	none	none	none	none	moderately active	no disease	no medicine	FGID	1.6256	58	2	no	irregularly	no	no	low	2	2	2	3	1	1	0
22	female	public	medical	not married	30001-60000	islam	hostel/mess	occationally missed meal	never delayed meal	3	thrice/week	once/week	none	once/day	thrice/week	none	thrice/week	thrice/week	thrice/week	meal from college canteen	never smoker	5	6-8 hours	mild	moderate	none	mild	mild	none	none	moderately active	no disease	no medicine	others	1.4986	42	1	yes	irregularly	no	no	low	0	4	4	1	1	0	2
23	male	private	others	not married	>60000	hinduism	home(with relatives)	occationally missed meal	occationally delayed meal	4	thrice/week	once/day	once/day	once/day	once/day	twice/week	once/week	once/day	once/day	home cooked meal	never smoker	5	<6 hours	mild	moderate	mild	moderate	moderate	moderate	mild	moderately active	no disease	no medicine	other GI disease	1.6764	69	4	no	irregularly	no	no	high	1	1	0	0	0	0	0
22	male	others	others	not married	>60000	hinduism	home(with relatives)	none of the above	none of the above	3	thrice/week	thrice/week	once/day	once/week	once/day	twice/week	once/week	once/day	thrice/week	home cooked meal	former smoker	5	6-8 hours	mild	moderate	moderate	moderate	moderate	moderate	moderate	inactive	other GI disease	OTC non GI medicine	other GI disease	1.7272	76	4	no	regularly	no	no	low	1	0	1	0	3	0	0
22	female	public	others	not married	<10000	islam	home(with family)	regularly missed meal	occationally delayed meal	2	thrice/week	once/week	once/day	once/week	thrice/week	twice/week	once/day	thrice/week	thrice/week	meal from college canteen	never smoker	5	6-8 hours	mild	none	moderate	mild	none	none	none	moderately active	no disease	no medicine	others	1.6002	56	1.5	no	irregularly	no	no	low	0	2	4	1	1	3	0
21	male	public	medical	not married	>60000	hinduism	hostel/mess	never missed meal	never delayed meal	3	thrice/week	thrice/week	thrice/week	once/week	thrice/week	twice/week	none	thrice/week	once/day	meal from college canteen	never smoker	5	>8 hours	moderate	mild	mild	moderate	moderate	mild	none	moderately active	other GI disease	GI medicine	other GI disease	1.5748	65	3	no	regularly	no	no	low	0	1	4	0	0	0	3
23	male	public	others	not married	30001-60000	islam	home(with family)	occationally missed meal	never delayed meal	4	thrice/week	thrice/week	thrice/week	once/week	once/day	twice/week	once/day	once/day	once/day	home cooked meal	occasional smoker	3	6-8 hours	mild	moderate	moderate	moderate	moderate	mild	moderate	moderately active	FGID	OTC non GI medicine	FGID	1.6764	76	2	no	irregularly	yes	no	high	0	0	0	1	0	3	3
20	male	public	others	not married	>60000	islam	home(with family)	occationally missed meal	occationally delayed meal	4	thrice/week	thrice/week	thrice/week	once/week	once/day	once/week	thrice/week	thrice/week	thrice/week	home cooked meal	never smoker	5	6-8 hours	moderate	mild	severe	severe	moderate	moderate	moderate	moderately active	other GI disease	GI medicine	FGID	1.6764	70	3	no	irregularly	no	no	low	0	0	1	3	0	0	2
23	female	private	others	not married	30001-60000	islam	home(with family)	occationally missed meal	occationally delayed meal	3	thrice/week	once/day	thrice/week	twice/week	once/day	thrice/week	none	once/day	thrice/week	home cooked meal	never smoker	5	<6 hours	mild	moderate	none	severe	moderate	moderate	mild	moderately active	no disease	no medicine	others	1.5748	57	5	no	regularly	no	no	high	3	2	4	1	1	0	3
23	female	private	medical	not married	>60000	islam	home(with family)	occationally missed meal	occationally delayed meal	2	thrice/week	thrice/week	none	once/day	thrice/week	once/day	once/day	thrice/week	thrice/week	home cooked meal	never smoker	5	6-8 hours	moderate	none	severe	moderate	mild	mild	moderate	moderately active	no disease	no medicine	no disease	1.5748	52	2	no	regularly	no	no	high	0	2	2	3	1	1	3
23	female	public	medical	not married	>60000	islam	home(with family)	occationally missed meal	occationally delayed meal	3	thrice/week	once/day	once/day	once/day	thrice/week	thrice/week	once/day	once/day	none	home cooked meal	never smoker	5	6-8 hours	moderate	none	mild	moderate	none	mild	moderate	moderately active	no disease	no medicine	others	1.5748	59	2	no	irregularly	no	no	high	0	2	4	0	0	1	2
25	male	public	others	not married	<10000	islam	home(with relatives)	never missed meal	occationally delayed meal	4	thrice/week	once/day	once/week	once/week	once/day	once/week	thrice/week	thrice/week	once/day	home cooked meal	never smoker	5	6-8 hours	mild	mild	moderate	moderate	moderate	mild	moderate	moderately active	no disease	no medicine	others	1.7272	93	3	no	never	no	no	high	0	4	0	4	0	3	3
24	female	private	medical	not married	>60000	buddhism	hostel/mess	occationally missed meal	occationally delayed meal	4	thrice/week	once/day	once/day	once/day	thrice/week	twice/week	thrice/week	once/day	thrice/week	meal from college canteen	never smoker	5	6-8 hours	mild	mild	none	mild	moderate	none	none	moderately active	no disease	no medicine	others	1.5748	49	4	no	regularly	no	no	low	3	4	4	3	1	0	0
26	female	private	others	not married	>60000	islam	home(with family)	regularly missed meal	regularly delayed meal	2	thrice/week	once/week	once/day	once/week	once/week	once/week	thrice/week	thrice/week	once/day	home cooked meal	regular smoker	2	6-8 hours	mild	mild	none	moderate	very severe	mild	moderate	moderately active	FGID	no medicine	no disease	1.5494	60	1	no	never	yes	no	high	3	1	0	1	0	0	3
22	female	private	medical	not married	30001-60000	islam	home(with family)	never missed meal	occationally delayed meal	2	thrice/week	once/day	once/week	thrice/week	thrice/week	once/day	once/day	once/day	once/day	home cooked meal	never smoker	5	6-8 hours	mild	moderate	mild	moderate	moderate	moderate	moderate	inactive	no disease	no medicine	others	1.7018	84	1.5	no	irregularly	no	no	high	1	3	0	1	0	3	3
22	female	public	medical	not married	>60000	islam	hostel/mess	occationally missed meal	occationally delayed meal	3	thrice/week	once/day	thrice/week	thrice/week	none	thrice/week	thrice/week	thrice/week	once/day	meal from college canteen	never smoker	5	<6 hours	none	mild	moderate	mild	severe	mild	moderate	moderately active	others	non OTC non GI medicine	others	1.5494	75	1.5	yes	irregularly	yes	no	low	0	0	0	1	0	2	1
24	female	private	others	not married	30001-60000	islam	home(with family)	occationally missed meal	regularly delayed meal	2	once/day	once/day	thrice/week	once/week	thrice/week	twice/week	twice/week	once/day	twice/week	meal from college canteen	regular smoker	5	<6 hours	moderate	moderate	severe	severe	moderate	mild	severe	inactive	no disease	no medicine	others	1.6256	61	2	no	irregularly	no	no	high	0	4	1	0	0	3	1
25	female	private	others	married	<10000	islam	home(with family)	occationally missed meal	occationally delayed meal	3	thrice/week	thrice/week	once/day	thrice/week	none	once/week	thrice/week	thrice/week	thrice/week	home cooked meal	never smoker	5	6-8 hours	moderate	mild	severe	moderate	severe	moderate	severe	moderately active	no disease	no medicine	no disease	1.651	84	2	no	never	no	no	high	4	4	0	0	2	2	3
22	female	private	medical	not married	>60000	islam	hostel/mess	never missed meal	never delayed meal	3	none	once/day	once/day	once/day	thrice/week	once/day	once/day	once/day	thrice/week	meal from college canteen	never smoker	5	>8 hours	moderate	moderate	very severe	moderate	moderate	mild	moderate	moderately active	no disease	no medicine	others	1.6256	69	3	no	regularly	no	no	low	1	2	4	3	3	0	2
22	male	public	others	not married	>60000	hinduism	hostel/mess	none of the above	none of the above	4	thrice/week	thrice/week	thrice/week	once/week	twice/week	twice/week	thrice/week	thrice/week	thrice/week	meal from college canteen	never smoker	5	6-8 hours	mild	none	moderate	none	mild	mild	mild	very active	no disease	OTC non GI medicine	other GI disease	1.524	60	3	yes	regularly	no	no	high	1	0	0	0	0	0	0
20.9	male	private	others	not married	30001-60000	hinduism	home(with relatives)	never missed meal	never delayed meal	3	thrice/week	thrice/week	thrice/week	once/week	thrice/week	twice/week	once/day	once/day	thrice/week	home cooked meal	never smoker	3	>8 hours	mild	mild	moderate	mild	mild	mild	moderate	moderately active	other GI disease	GI medicine	FGID	1.8288	80	3	no	regularly	no	no	high	1	0	1	1	0	1	0
23.8	male	public	others	not married	>60000	islam	home(with relatives)	never missed meal	never delayed meal	5	thrice/week	thrice/week	thrice/week	once/week	once/day	twice/week	thrice/week	thrice/week	thrice/week	home cooked meal	former smoker	1	>8 hours	mild	moderate	mild	none	moderate	moderate	moderate	moderately active	no disease	no medicine	FGID	1.7272	66	4	yes	irregularly	yes	no	high	0	1	0	1	1	0	3
24	male	public	medical	married	30001-60000	hinduism	home(with family)	never missed meal	never delayed meal	4	thrice/week	thrice/week	thrice/week	once/week	once/week	twice/week	once/week	once/day	once/day	home cooked meal	never smoker	5	6-8 hours	mild	moderate	mild	mild	mild	moderate	mild	moderately active	FGID	no medicine	FGID	1.7272	88	3	no	regularly	no	no	low	0	1	4	1	0	0	0
24	male	public	others	not married	30001-60000	islam	home(with relatives)	never missed meal	never delayed meal	3	thrice/week	thrice/week	thrice/week	once/week	once/week	twice/week	once/day	once/day	once/day	home cooked meal	never smoker	1, 3	<6 hours	mild	none	severe	moderate	severe	severe	none	moderately active	FGID	OTC non GI medicine	FGID	1.6002	69	4	yes	irregularly	no	yes	low	1	0	1	0	1	0	0
22	male	public	others	married	30001-60000	christianism	home(with relatives)	occationally missed meal	occationally delayed meal	4	thrice/week	thrice/week	thrice/week	once/week	once/day	twice/week	once/week	once/day	thrice/week	home cooked meal	former smoker	3	>8 hours	severe	severe	moderate	severe	severe	severe	moderate	inactive	no disease	non OTC non GI medicine	FGID	1.7272	80	4	no	never	no	yes	low	4	2	4	4	2	3	1
21	male	public	others	not married	>60000	hinduism	home(with relatives)	regularly missed meal	regularly delayed meal	4	thrice/week	thrice/week	once/day	once/day	once/week	twice/week	once/day	thrice/week	thrice/week	home cooked meal	regular smoker	0, 5	<6 hours	moderate	moderate	severe	moderate	severe	mild	severe	moderately active	other GI disease	OTC non GI medicine	FGID	1.8288	89	5	yes	regularly	yes	no	high	0	0	1	0	0	3	3
23	male	public	others	married	>60000	hinduism	home(with family)	never missed meal	never delayed meal	4	thrice/week	thrice/week	thrice/week	once/week	twice/week	twice/week	once/day	thrice/week	once/day	home cooked meal	never smoker	5	6-8 hours	mild	mild	moderate	moderate	moderate	moderate	severe	inactive	no disease	no medicine	no disease	1.7018	74	4	yes	irregularly	no	yes	low	4	0	4	4	3	3	3
26	female	private	medical	not married	30001-60000	hinduism	hostel/mess	occationally missed meal	occationally delayed meal	3	thrice/week	once/day	none	once/day	thrice/week	once/week	thrice/week	thrice/week	thrice/week	home cooked meal	never smoker	5	6-8 hours	mild	none	severe	moderate	mild	mild	mild	moderately active	no disease	no medicine	others	1.5748	66	2.5	no	regularly	no	yes	high	1	2	4	0	0	0	3
26	male	public	others	not married	30001-60000	islam	hostel/mess	never missed meal	never delayed meal	4	once/week	once/week	once/week	once/week	once/day	twice/week	thrice/week	once/week	thrice/week	restaurant cooked meal	former smoker	5	6-8 hours	mild	moderate	none	mild	mild	none	mild	very active	no disease	no medicine	others	1.6764	60	2	no	irregularly	no	no	low	3	2	0	0	2	2	3
22	female	public	medical	not married	>60000	islam	home(with family)	occationally missed meal	occationally delayed meal	3	thrice/week	once/day	once/week	once/day	once/week	once/week	once/day	once/day	once/day	home cooked meal	never smoker	5	<6 hours	none	moderate	moderate	mild	moderate	mild	mild	moderately active	no disease	no medicine	no disease	1.6002	51	1	no	never	no	no	high	4	4	0	0	0	0	3
22	male	private	others	not married	10000-30000	islam	hostel/mess	occationally missed meal	occationally delayed meal	3	once/day	thrice/week	none	twice/week	thrice/week	none	thrice/week	thrice/week	thrice/week	home cooked meal	never smoker	5	6-8 hours	mild	moderate	severe	moderate	moderate	moderate	mild	moderately active	no disease	no medicine	others	1.5494	94	3	no	regularly	no	no	low	0	2	0	1	1	0	3
20	male	private	others	not married	10000-30000	islam	home(with family)	occationally missed meal	regularly delayed meal	2	none	thrice/week	once/day	once/week	none	thrice/week	thrice/week	once/day	thrice/week	home cooked meal	regular smoker	5	<6 hours	moderate	none	very severe	severe	severe	severe	severe	moderately active	no disease	no medicine	others	1.7526	61	1.5	no	irregularly	no	no	low	3	4	0	4	2	2	1
22	male	private	others	not married	30001-60000	islam	home(with family)	never missed meal	never delayed meal	3	thrice/week	thrice/week	once/day	once/week	once/week	once/week	thrice/week	thrice/week	thrice/week	home cooked meal	regular smoker	5	6-8 hours	mild	none	none	mild	none	none	none	very active	no disease	no medicine	others	1.7526	98	7	no	never	no	no	high	3	0	4	3	1	1	0
23	female	private	medical	not married	30001-60000	islam	home(with family)	never missed meal	occationally delayed meal	3	once/day	once/day	thrice/week	once/day	thrice/week	once/day	thrice/week	thrice/week	once/day	home cooked meal	never smoker	5	<6 hours	mild	none	mild	moderate	mild	moderate	moderate	inactive	FGID	GI medicine	FGID	1.6002	57	4	no	regularly	no	yes	high	0	4	0	0	0	0	3
19	female	others	others	not married	10000-30000	islam	home(with family)	never missed meal	never delayed meal	4	none	none	thrice/week	twice/week	none	once/week	none	thrice/week	thrice/week	home cooked meal	never smoker	5	6-8 hours	none	severe	severe	severe	severe	very severe	severe	moderately active	others	no medicine	others	1.4986	50	2	no	irregularly	no	no	low	2	0	3	2	0	2	1
25	female	private	medical	married	10000-30000	islam	home(with family)	regularly missed meal	regularly delayed meal	4	once/day	once/day	once/week	once/week	once/day	once/week	once/day	once/week	once/week	home cooked meal	never smoker	5	6-8 hours	moderate	none	very severe	severe	severe	severe	severe	inactive	others	non OTC non GI medicine	others	1.5494	72	5	yes	irregularly	no	yes	high	0	0	0	0	2	2	1
27	female	private	others	married	10000-30000	islam	home(with family)	occationally missed meal	regularly delayed meal	2	thrice/week	thrice/week	none	thrice/week	once/day	twice/week	none	thrice/week	once/week	home cooked meal	never smoker	5	<6 hours	severe	severe	mild	moderate	severe	severe	very severe	moderately active	others	no medicine	others	1.6764	62	2	no	regularly	yes	no	high	1	3	3	0	0	2	3
25	female	private	others	not married	10000-30000	islam	home(with family)	never missed meal	none of the above	3	none	thrice/week	thrice/week	thrice/week	thrice/week	none	none	none	none	home cooked meal	never smoker	5	6-8 hours	none	severe	none	none	none	none	moderate	moderately active	others	no medicine	others	1.4224	50	2	no	never	no	no	low	0	3	0	3	1	0	0
23	male	private	others	not married	30001-60000	islam	hostel/mess	regularly missed meal	occationally delayed meal	2	thrice/week	thrice/week	thrice/week	thrice/week	thrice/week	thrice/week	thrice/week	thrice/week	thrice/week	home cooked meal	never smoker	5	6-8 hours	none	none	none	none	very severe	very severe	very severe	moderately active	other GI disease	no medicine	other GI disease	1.7272	62	2.5	no	irregularly	no	no	low	0	0	0	3	2	2	0
22	female	public	medical	not married	30001-60000	islam	hostel/mess	occationally missed meal	occationally delayed meal	4	thrice/week	once/day	thrice/week	once/day	none	thrice/week	thrice/week	thrice/week	once/day	restaurant cooked meal	never smoker	5	<6 hours	moderate	mild	severe	very severe	moderate	very severe	severe	moderately active	others	no medicine	others	1.651	53	2	no	irregularly	no	yes	low	0	4	0	4	0	0	1
22	female	public	medical	not married	30001-60000	islam	home(with family)	never missed meal	occationally delayed meal	4	thrice/week	twice/week	thrice/week	thrice/week	thrice/week	twice/week	thrice/week	thrice/week	thrice/week	home cooked meal	never smoker	5	6-8 hours	moderate	moderate	moderate	very severe	moderate	severe	moderate	inactive	no disease	no medicine	others	1.5748	51	5	no	never	no	yes	low	0	2	0	1	0	0	3
22	male	private	others	not married	30001-60000	islam	home(with family)	never missed meal	occationally delayed meal	3	thrice/week	thrice/week	once/day	twice/week	thrice/week	once/week	once/day	thrice/week	thrice/week	home cooked meal	regular smoker	5	<6 hours	very severe	none	severe	very severe	very severe	very severe	severe	moderately active	others	no medicine	others	1.7272	70	2	no	irregularly	yes	no	high	0	4	0	0	1	0	1
24	male	public	others	not married	10000-30000	islam	hostel/mess	regularly missed meal	occationally delayed meal	3	thrice/week	once/day	none	once/week	once/day	none	thrice/week	thrice/week	thrice/week	home cooked meal	never smoker	5	6-8 hours	none	none	none	mild	none	none	moderate	moderately active	no disease	no medicine	others	1.5494	69	3	no	never	no	no	high	3	2	0	1	1	0	0
21	male	private	others	not married	30001-60000	islam	home(with relatives)	occationally missed meal	regularly delayed meal	5	once/day	thrice/week	once/day	once/week	thrice/week	twice/week	twice/week	once/day	none	home cooked meal	never smoker	5	<6 hours	moderate	mild	none	very severe	none	moderate	moderate	moderately active	FGID	no medicine	other GI disease	1.6256	49	1	no	irregularly	no	no	high	1	4	3	1	3	2	2
21	female	public	medical	married	30001-60000	islam	home(with family)	occationally missed meal	never delayed meal	4	none	once/day	once/day	once/week	thrice/week	once/week	none	once/day	thrice/week	home cooked meal	never smoker	5	6-8 hours	mild	severe	mild	severe	moderate	severe	very severe	inactive	no disease	no medicine	others	1.6002	54	1	no	never	no	no	low	4	4	3	4	2	2	2
23	male	private	others	not married	30001-60000	buddhism	home(with family)	regularly missed meal	occationally delayed meal	3	once/week	once/week	once/day	thrice/week	thrice/week	twice/week	twice/week	twice/week	once/day	restaurant cooked meal	never smoker	5	<6 hours	mild	moderate	mild	moderate	mild	moderate	moderate	moderately active	other GI disease	GI medicine	other GI disease	1.7526	60	2	no	regularly	no	no	low	0	0	1	0	2	0	3
25	female	private	medical	not married	>60000	islam	hostel/mess	occationally missed meal	occationally delayed meal	4	once/week	once/day	thrice/week	thrice/week	none	thrice/week	thrice/week	once/week	once/day	meal from college canteen	never smoker	5	<6 hours	moderate	moderate	very severe	moderate	mild	mild	moderate	moderately active	other GI disease	GI medicine	others	1.524	54	1.5	no	irregularly	no	yes	high	1	0	1	1	0	0	1
25	female	private	others	not married	10000-30000	christianism	hostel/mess	occationally missed meal	occationally delayed meal	3	none	once/day	once/week	once/day	none	once/week	thrice/week	thrice/week	thrice/week	home cooked meal	never smoker	5	6-8 hours	moderate	moderate	mild	moderate	moderate	mild	moderate	moderately active	other GI disease	no medicine	FGID	1.5494	50	3	no	irregularly	no	no	low	0	4	0	1	0	3	2
25	male	private	medical	married	10000-30000	islam	home(with family)	never missed meal	regularly delayed meal	3	thrice/week	twice/week	none	none	thrice/week	once/week	thrice/week	once/week	once/week	home cooked meal	never smoker	5	<6 hours	mild	none	mild	severe	mild	none	none	moderately active	no disease	no medicine	others	1.7018	69	3	no	irregularly	no	no	high	1	0	1	0	0	1	0
21	male	public	others	not married	<10000	christianism	home(with family)	never missed meal	occationally delayed meal	4	thrice/week	once/day	once/day	twice/week	none	thrice/week	thrice/week	thrice/week	thrice/week	home cooked meal	never smoker	3, 5	6-8 hours	moderate	none	none	severe	moderate	moderate	moderate	moderately active	no disease	no medicine	others	1.8034	112	4	no	regularly	yes	no	high	0	0	4	0	0	2	1
23	female	public	medical	not married	10000-30000	islam	home(with family)	occationally missed meal	occationally delayed meal	3	thrice/week	thrice/week	thrice/week	once/day	thrice/week	thrice/week	thrice/week	thrice/week	thrice/week	home cooked meal	never smoker	5	6-8 hours	mild	mild	mild	mild	none	none	mild	moderately active	no disease	no medicine	others	1.6002	65	3	no	irregularly	no	no	high	0	0	0	1	3	0	3
29	female	private	biological	married	10000-30000	christianism	home(with family)	never missed meal	occationally delayed meal	4	thrice/week	once/day	once/day	twice/week	once/week	none	none	once/day	once/day	home cooked meal	never smoker	5	6-8 hours	moderate	mild	moderate	mild	none	none	none	moderately active	no disease	no medicine	others	1.4986	58	2	no	regularly	no	no	low	3	4	4	1	1	2	3
21	female	public	others	not married	30001-60000	hinduism	hostel/mess	occationally missed meal	regularly delayed meal	2	thrice/week	once/day	thrice/week	once/week	none	twice/week	thrice/week	thrice/week	none	meal from college canteen	never smoker	5	6-8 hours	moderate	mild	severe	severe	mild	moderate	severe	moderately active	no disease	no medicine	other GI disease	1.524	43	1	no	regularly	no	no	low	1	0	4	1	3	0	2
21	female	private	others	not married	30001-60000	islam	hostel/mess	never missed meal	occationally delayed meal	4	thrice/week	once/day	thrice/week	thrice/week	thrice/week	once/day	thrice/week	thrice/week	thrice/week	home cooked meal	never smoker	5	6-8 hours	mild	mild	mild	mild	none	none	mild	moderately active	no disease	no medicine	others	1.7018	48	5	no	regularly	no	no	high	0	0	4	3	0	0	0
23	female	private	medical	not married	30001-60000	hinduism	hostel/mess	regularly missed meal	regularly delayed meal	3	once/day	thrice/week	once/day	once/day	once/week	twice/week	none	none	none	meal from college canteen	never smoker	5	<6 hours	none	moderate	moderate	moderate	moderate	mild	mild	moderately active	other GI disease	no medicine	others	1.524	45	1	no	regularly	no	yes	low	3	0	1	0	0	0	3
23	female	public	others	not married	30001-60000	hinduism	hostel/mess	occationally missed meal	occationally delayed meal	3	thrice/week	once/day	once/day	thrice/week	once/week	once/week	thrice/week	thrice/week	thrice/week	meal from college canteen	never smoker	5	6-8 hours	mild	mild	none	mild	none	none	moderate	moderately active	no disease	no medicine	no disease	1.6256	56	1.5	no	regularly	no	no	low	0	0	0	0	3	0	3
25	female	private	medical	not married	>60000	islam	hostel/mess	regularly missed meal	occationally delayed meal	2	thrice/week	thrice/week	thrice/week	thrice/week	thrice/week	twice/week	none	thrice/week	once/day	home cooked meal	never smoker	5	6-8 hours	none	none	moderate	severe	moderate	moderate	moderate	inactive	no disease	no medicine	others	1.6256	58	2	no	irregularly	no	no	high	0	2	1	1	0	2	0
26	female	public	others	married	>60000	islam	hostel/mess	regularly missed meal	regularly delayed meal	3	thrice/week	thrice/week	once/day	once/day	once/day	thrice/week	thrice/week	once/day	thrice/week	meal from college canteen	never smoker	5	6-8 hours	mild	mild	moderate	moderate	moderate	moderate	severe	inactive	others	GI medicine	others	1.2446	60	2	no	irregularly	no	no	low	0	0	0	3	2	2	1
21	female	public	others	not married	>60000	hinduism	hostel/mess	regularly missed meal	regularly delayed meal	2	thrice/week	once/day	thrice/week	thrice/week	thrice/week	thrice/week	thrice/week	thrice/week	thrice/week	home cooked meal	never smoker	5	<6 hours	severe	none	severe	severe	severe	severe	severe	moderately active	FGID	no medicine	others	1.5748	67	5	yes	regularly	no	yes	low	0	4	0	0	0	3	1
20	male	private	others	not married	10000-30000	islam	home(with relatives)	occationally missed meal	regularly delayed meal	3	once/day	once/day	once/day	once/day	none	thrice/week	thrice/week	thrice/week	thrice/week	home cooked meal	never smoker	5	<6 hours	moderate	mild	very severe	moderate	very severe	severe	very severe	inactive	others	no medicine	others	1.7526	60	1	no	irregularly	no	no	low	1	1	3	0	2	2	1
25	male	private	others	not married	10000-30000	islam	hostel/mess	regularly missed meal	regularly delayed meal	2	once/day	thrice/week	once/week	once/week	none	none	once/week	thrice/week	thrice/week	restaurant cooked meal	never smoker	5	<6 hours	moderate	moderate	very severe	very severe	none	very severe	very severe	moderately active	no disease	no medicine	others	1.651	55	1	no	irregularly	no	no	high	3	4	0	0	2	2	1
22	female	public	medical	not married	>60000	islam	hostel/mess	regularly missed meal	occationally delayed meal	2	once/day	once/week	none	thrice/week	none	twice/week	thrice/week	thrice/week	none	meal from college canteen	never smoker	5	<6 hours	moderate	none	severe	moderate	severe	severe	moderate	inactive	others	GI medicine	other GI disease	1.5494	65	2	no	irregularly	yes	no	low	1	0	1	0	2	2	2
24	female	public	others	not married	>60000	islam	hostel/mess	never missed meal	never delayed meal	4	once/week	thrice/week	thrice/week	thrice/week	thrice/week	thrice/week	once/day	once/day	once/day	home cooked meal	never smoker	5	6-8 hours	mild	mild	mild	moderate	mild	moderate	mild	very active	FGID	GI medicine	FGID	1.6256	65.5	2.5	no	never	no	yes	low	0	1	0	1	0	0	3
22	female	public	medical	married	10000-30000	islam	hostel/mess	never missed meal	never delayed meal	3	thrice/week	once/day	thrice/week	once/day	none	thrice/week	none	thrice/week	thrice/week	home cooked meal	never smoker	5	6-8 hours	none	mild	mild	mild	none	none	none	moderately active	no disease	no medicine	FGID	1.6256	70	2	no	irregularly	no	no	low	1	0	4	3	1	0	0
21	male	public	medical	not married	10000-30000	islam	hostel/mess	occationally missed meal	occationally delayed meal	3	none	once/day	once/day	once/day	thrice/week	thrice/week	once/day	once/day	once/day	meal from college canteen	never smoker	5	<6 hours	moderate	none	mild	none	moderate	mild	mild	moderately active	FGID	GI medicine	FGID	1.651	50	2	no	regularly	no	no	low	1	4	4	1	1	0	3
23	female	public	others	not married	10000-30000	islam	hostel/mess	occationally missed meal	occationally delayed meal	3	thrice/week	once/day	twice/week	once/day	thrice/week	thrice/week	thrice/week	once/day	thrice/week	home cooked meal	never smoker	5	<6 hours	very severe	moderate	very severe	very severe	very severe	very severe	very severe	very active	no disease	GI medicine	others	1.6764	70	2	no	irregularly	yes	no	low	2	1	2	4	2	2	2
23	female	public	medical	not married	30001-60000	islam	hostel/mess	occationally missed meal	occationally delayed meal	2	thrice/week	thrice/week	thrice/week	thrice/week	none	once/week	thrice/week	none	thrice/week	meal from college canteen	never smoker	5	6-8 hours	none	moderate	mild	mild	mild	mild	moderate	inactive	no disease	no medicine	others	1.5748	70	2.5	no	irregularly	no	no	high	4	2	0	1	2	2	2
24	female	public	others	not married	30001-60000	islam	hostel/mess	occationally missed meal	occationally delayed meal	4	thrice/week	once/day	none	once/day	none	once/week	once/week	once/day	thrice/week	meal from college canteen	never smoker	5	<6 hours	mild	mild	moderate	mild	none	none	mild	moderately active	no disease	no medicine	others	1.5748	51	1	no	irregularly	no	no	low	0	4	0	0	0	0	0
21	female	public	biological	not married	>60000	islam	hostel/mess	regularly missed meal	regularly delayed meal	2	thrice/week	once/day	none	none	none	twice/week	none	thrice/week	thrice/week	restaurant cooked meal	never smoker	5	<6 hours	none	none	mild	mild	mild	none	none	moderately active	others	no medicine	others	1.6256	55	2	no	irregularly	no	yes	high	2	2	2	2	1	1	0
23	female	public	others	not married	>60000	islam	hostel/mess	never missed meal	occationally delayed meal	4	thrice/week	once/day	once/day	thrice/week	thrice/week	thrice/week	thrice/week	thrice/week	thrice/week	meal from college canteen	never smoker	5	<6 hours	none	none	mild	mild	moderate	none	mild	moderately active	no disease	no medicine	no disease	1.651	55	5	no	regularly	no	no	low	3	4	3	3	1	1	0
26	female	private	medical	not married	>60000	islam	home(with family)	never missed meal	never delayed meal	4	thrice/week	once/week	once/week	twice/week	thrice/week	thrice/week	none	once/day	once/day	home cooked meal	never smoker	5	6-8 hours	none	mild	none	mild	none	mild	mild	very active	no disease	no medicine	others	1.6256	55	2	no	regularly	yes	yes	high	0	4	0	1	1	0	3
25	female	private	medical	not married	>60000	islam	home(with family)	never missed meal	regularly delayed meal	4	thrice/week	none	once/day	once/day	once/day	twice/week	none	none	thrice/week	home cooked meal	never smoker	5	6-8 hours	mild	mild	severe	severe	mild	mild	mild	moderately active	others	non OTC non GI medicine	others	1.5748	55	2.5	no	irregularly	no	no	low	4	2	4	0	0	0	3
23	female	public	others	not married	30001-60000	islam	hostel/mess	occationally missed meal	occationally delayed meal	2	thrice/week	twice/week	once/week	thrice/week	thrice/week	twice/week	twice/week	twice/week	twice/week	meal from college canteen	never smoker	5	<6 hours	moderate	mild	mild	severe	moderate	moderate	severe	moderately active	no disease	no medicine	no disease	1.524	55	2	no	never	no	no	low	0	0	0	3	2	2	3
23	female	public	others	not married	30001-60000	islam	hostel/mess	occationally missed meal	occationally delayed meal	5	once/day	once/day	thrice/week	once/day	thrice/week	once/week	once/day	thrice/week	once/day	home cooked meal	never smoker	5	6-8 hours	moderate	mild	moderate	moderate	none	moderate	moderate	moderately active	no disease	no medicine	FGID	1.5494	55	1.5	no	irregularly	no	no	low	0	2	0	1	3	3	3
23	male	public	others	not married	>60000	islam	hostel/mess	occationally missed meal	occationally delayed meal	2	thrice/week	once/week	once/week	once/week	thrice/week	twice/week	once/week	twice/week	once/week	restaurant cooked meal	regular smoker	3, 5	<6 hours	very severe	mild	very severe	very severe	mild	very severe	very severe	moderately active	FGID	no medicine	others	1.6764	56	2	no	irregularly	yes	yes	low	0	1	3	0	0	0	1
23	female	public	others	not married	10000-30000	islam	hostel/mess	occationally missed meal	occationally delayed meal	3	thrice/week	twice/week	once/day	once/day	thrice/week	none	thrice/week	thrice/week	thrice/week	meal from college canteen	never smoker	5	6-8 hours	mild	severe	severe	mild	none	none	moderate	moderately active	no disease	no medicine	no disease	1.5748	49	2	no	irregularly	no	no	low	4	1	0	1	0	0	0
25	female	public	medical	not married	30001-60000	hinduism	hostel/mess	occationally missed meal	never delayed meal	3	thrice/week	thrice/week	once/day	thrice/week	thrice/week	twice/week	thrice/week	thrice/week	once/week	meal from college canteen	never smoker	5	6-8 hours	none	none	none	mild	none	none	none	moderately active	no disease	no medicine	others	1.5748	47	2	no	regularly	no	no	low	1	4	4	1	1	1	0
22	female	public	others	not married	10000-30000	hinduism	hostel/mess	regularly missed meal	occationally delayed meal	2	none	thrice/week	none	once/day	thrice/week	once/day	none	none	none	meal from college canteen	never smoker	5	>8 hours	severe	none	very severe	moderate	mild	very severe	severe	moderately active	others	no medicine	no disease	1.6002	70	4	no	irregularly	yes	no	low	4	1	0	0	2	2	1
25	female	public	medical	not married	30001-60000	islam	hostel/mess	occationally missed meal	regularly delayed meal	4	thrice/week	once/day	once/day	once/day	once/day	once/week	thrice/week	thrice/week	thrice/week	meal from college canteen	never smoker	5	6-8 hours	none	mild	mild	moderate	mild	mild	mild	moderately active	FGID	no medicine	other GI disease	1.4986	54	1.5	no	irregularly	yes	no	low	0	0	0	1	0	0	0
23	male	public	others	not married	30001-60000	islam	hostel/mess	never missed meal	occationally delayed meal	2	thrice/week	thrice/week	none	once/week	thrice/week	once/week	once/week	once/week	thrice/week	meal from college canteen	regular smoker	5	6-8 hours	moderate	none	severe	moderate	moderate	mild	severe	moderately active	no disease	no medicine	other GI disease	1.5494	76	3	no	irregularly	no	yes	high	3	4	0	3	1	1	1
24	male	public	medical	not married	30001-60000	islam	hostel/mess	occationally missed meal	regularly delayed meal	2	thrice/week	once/day	thrice/week	none	none	twice/week	once/day	once/week	once/day	meal from college canteen	regular smoker	0	<6 hours	severe	mild	severe	severe	severe	severe	severe	moderately active	no disease	no medicine	others	1.7526	65	2	no	irregularly	no	yes	high	4	4	1	4	2	3	1
24	male	public	biological	not married	30001-60000	islam	hostel/mess	regularly missed meal	regularly delayed meal	2	once/day	once/week	once/week	once/week	none	once/week	once/week	once/week	thrice/week	home cooked meal	never smoker	5	<6 hours	mild	none	none	moderate	moderate	moderate	moderate	very active	no disease	no medicine	others	1.7018	56	4	no	regularly	no	no	low	0	4	0	4	0	0	3
21	male	public	others	not married	30001-60000	hinduism	hostel/mess	regularly missed meal	regularly delayed meal	3	once/week	once/week	once/day	thrice/week	thrice/week	thrice/week	once/day	thrice/week	thrice/week	meal from college canteen	never smoker	5	<6 hours	none	mild	severe	severe	severe	very severe	severe	very active	other GI disease	no medicine	other GI disease	1.7526	75	1.5	no	irregularly	no	no	low	1	4	1	0	3	3	2
26	male	public	others	not married	10000-30000	hinduism	home(with family)	never missed meal	occationally delayed meal	4	none	thrice/week	once/day	once/week	none	once/week	thrice/week	once/day	none	home cooked meal	regular smoker	1	<6 hours	none	moderate	mild	mild	severe	none	severe	moderately active	no disease	non OTC non GI medicine	no disease	1.7526	77	3	yes	irregularly	no	no	high	0	2	0	3	0	0	3
27	male	private	medical	not married	>60000	islam	home(with relatives)	occationally missed meal	regularly delayed meal	4	once/day	once/day	once/week	twice/week	none	twice/week	thrice/week	once/week	thrice/week	home cooked meal	regular smoker	5	<6 hours	mild	moderate	mild	none	mild	none	moderate	moderately active	others	no medicine	others	1.651	77	2	no	irregularly	no	no	low	0	0	1	0	0	1	3
25	female	public	medical	not married	>60000	hinduism	home(with family)	occationally missed meal	occationally delayed meal	5	thrice/week	thrice/week	thrice/week	thrice/week	thrice/week	thrice/week	thrice/week	thrice/week	thrice/week	home cooked meal	never smoker	5	6-8 hours	mild	mild	moderate	moderate	none	mild	moderate	moderately active	FGID	no medicine	others	1.651	68	2	no	irregularly	no	no	high	0	0	0	3	0	0	0
20	female	private	others	not married	>60000	hinduism	home(with family)	occationally missed meal	occationally delayed meal	3	once/day	once/day	once/week	once/week	none	none	once/day	thrice/week	none	home cooked meal	never smoker	5	6-8 hours	none	none	mild	severe	moderate	moderate	moderate	moderately active	no disease	no medicine	no disease	1.5748	48	1.5	no	irregularly	no	no	high	0	4	4	1	1	1	1
22	female	public	medical	not married	30001-60000	islam	home(with family)	never missed meal	occationally delayed meal	4	none	once/day	thrice/week	twice/week	once/week	once/week	thrice/week	once/day	once/week	home cooked meal	never smoker	5	>8 hours	none	severe	very severe	very severe	none	severe	very severe	inactive	others	non OTC non GI medicine	no disease	1.5748	51	1	no	irregularly	yes	no	low	4	0	3	0	1	2	1
22	female	public	medical	not married	10000-30000	islam	hostel/mess	occationally missed meal	occationally delayed meal	3	thrice/week	none	thrice/week	once/day	thrice/week	thrice/week	thrice/week	thrice/week	thrice/week	meal from college canteen	never smoker	5	<6 hours	moderate	moderate	moderate	severe	none	severe	severe	moderately active	no disease	no medicine	no disease	1.5748	55	2	no	irregularly	no	no	low	0	1	0	0	3	2	1
26	female	private	medical	married	>60000	hinduism	home(with family)	occationally missed meal	occationally delayed meal	3	thrice/week	once/day	thrice/week	once/day	thrice/week	once/week	none	thrice/week	thrice/week	home cooked meal	never smoker	5	6-8 hours	mild	mild	moderate	mild	none	none	none	moderately active	other GI disease	GI medicine	other GI disease	1.524	54	2	no	regularly	no	no	high	0	4	0	0	0	0	3
23	female	private	medical	not married	>60000	islam	home(with family)	occationally missed meal	regularly delayed meal	4	twice/week	once/week	once/day	once/day	once/week	twice/week	twice/week	twice/week	once/day	home cooked meal	never smoker	5	6-8 hours	none	mild	moderate	severe	mild	moderate	severe	moderately active	no disease	no medicine	others	1.5748	60	3	no	never	no	no	high	0	4	0	0	3	2	2
20	female	private	medical	not married	30001-60000	islam	home(with family)	occationally missed meal	occationally delayed meal	3	once/day	twice/week	twice/week	twice/week	thrice/week	once/week	none	thrice/week	once/week	home cooked meal	never smoker	5	6-8 hours	none	mild	mild	moderate	mild	mild	severe	very active	no disease	non OTC non GI medicine	others	1.651	72	1.5	no	regularly	no	yes	high	4	2	2	3	1	0	0
21	female	private	medical	not married	>60000	islam	home(with family)	occationally missed meal	occationally delayed meal	3	thrice/week	thrice/week	once/day	once/day	thrice/week	none	thrice/week	once/day	once/day	home cooked meal	never smoker	5	>8 hours	mild	severe	severe	severe	severe	severe	severe	inactive	no disease	no medicine	others	1.5748	57	1.5	yes	irregularly	no	no	high	0	1	0	1	3	3	2
21	female	private	medical	not married	30001-60000	islam	home(with family)	never missed meal	occationally delayed meal	4	none	once/day	once/day	once/week	thrice/week	twice/week	thrice/week	thrice/week	thrice/week	home cooked meal	never smoker	5	<6 hours	none	none	none	mild	moderate	moderate	moderate	moderately active	others	no medicine	others	1.6256	60	6	no	irregularly	no	yes	low	3	4	4	0	1	0	0
24	female	public	medical	not married	<10000	islam	hostel/mess	regularly missed meal	regularly delayed meal	3	none	once/day	thrice/week	none	thrice/week	once/day	once/day	thrice/week	once/day	restaurant cooked meal	never smoker	5	6-8 hours	mild	mild	moderate	mild	none	none	mild	moderately active	others	non OTC non GI medicine	others	1.4986	58	2	no	never	no	no	low	3	4	4	1	0	1	0
20	female	private	medical	not married	>60000	islam	home(with family)	occationally missed meal	regularly delayed meal	4	none	none	once/week	once/week	none	once/week	once/week	none	once/week	home cooked meal	never smoker	5	<6 hours	very severe	moderate	moderate	severe	severe	moderate	moderate	moderately active	FGID	GI medicine	others	1.5748	65	1.2	no	irregularly	no	no	low	0	1	1	1	3	1	1
21	female	private	medical	not married	>60000	islam	home(with family)	never missed meal	occationally delayed meal	3	none	once/day	thrice/week	once/day	once/day	twice/week	none	thrice/week	once/day	home cooked meal	never smoker	5	6-8 hours	mild	mild	mild	mild	none	moderate	moderate	very active	no disease	no medicine	other GI disease	1.6256	75	3	no	irregularly	no	no	high	0	4	4	3	1	1	3
21	female	private	medical	not married	30001-60000	islam	home(with family)	occationally missed meal	occationally delayed meal	3	none	once/day	thrice/week	once/day	once/week	once/week	none	thrice/week	thrice/week	home cooked meal	never smoker	5	<6 hours	none	moderate	severe	moderate	mild	moderate	moderate	inactive	no disease	no medicine	other GI disease	1.6002	65	2	no	irregularly	no	no	high	1	4	0	1	1	1	2
20	female	public	medical	not married	10000-30000	islam	hostel/mess	occationally missed meal	occationally delayed meal	2	thrice/week	once/day	thrice/week	once/week	none	thrice/week	thrice/week	none	none	meal from college canteen	never smoker	5	<6 hours	none	moderate	mild	moderate	mild	none	moderate	inactive	no disease	no medicine	no disease	1.5494	50	3	no	never	yes	no	low	1	0	3	4	2	2	1
23	male	public	others	not married	30001-60000	islam	hostel/mess	never missed meal	never delayed meal	2	thrice/week	once/day	once/day	once/day	thrice/week	once/week	twice/week	once/day	thrice/week	meal from college canteen	never smoker	5	6-8 hours	none	mild	none	mild	mild	moderate	mild	moderately active	no disease	no medicine	no disease	1.8034	63	4	no	never	no	no	low	4	2	4	1	3	1	0
26	male	private	medical	not married	30001-60000	hinduism	home(with family)	never missed meal	occationally delayed meal	3	once/week	once/day	once/day	thrice/week	once/week	once/week	none	once/week	once/week	home cooked meal	never smoker	5	6-8 hours	none	mild	moderate	mild	none	mild	mild	moderately active	no disease	no medicine	other GI disease	1.7018	65	2.5	no	regularly	no	no	high	0	2	4	3	1	3	0
21	male	private	medical	not married	30001-60000	hinduism	home(with family)	never missed meal	regularly delayed meal	4	thrice/week	once/day	once/week	twice/week	once/week	twice/week	thrice/week	once/day	once/week	home cooked meal	never smoker	5	6-8 hours	mild	moderate	very severe	very severe	moderate	moderate	very severe	very active	others	no medicine	others	1.7526	70	2.5	no	irregularly	no	no	low	0	4	1	2	1	0	0
20	female	private	medical	not married	30001-60000	islam	home(with family)	never missed meal	occationally delayed meal	4	thrice/week	once/day	once/day	once/day	once/day	once/week	once/day	once/week	thrice/week	home cooked meal	never smoker	5	<6 hours	mild	mild	moderate	moderate	none	none	none	moderately active	no disease	no medicine	others	1.524	50	1.5	no	never	no	no	low	3	4	4	3	1	1	0
22	female	private	medical	not married	30001-60000	hinduism	home(with family)	occationally missed meal	occationally delayed meal	3	thrice/week	thrice/week	twice/week	once/week	once/day	none	none	thrice/week	once/day	home cooked meal	never smoker	5	6-8 hours	none	mild	severe	mild	mild	mild	none	moderately active	no disease	no medicine	no disease	1.6002	54	2.5	no	never	no	no	low	3	4	4	1	0	1	2
28	male	private	medical	not married	>60000	islam	home(with family)	never missed meal	occationally delayed meal	3	none	thrice/week	once/week	twice/week	thrice/week	twice/week	once/week	thrice/week	thrice/week	restaurant cooked meal	occasional smoker	5	>8 hours	moderate	none	moderate	mild	moderate	mild	mild	inactive	others	non OTC non GI medicine	others	1.6256	68	2	no	irregularly	no	no	high	1	2	1	3	1	1	3
28	male	private	medical	not married	30001-60000	islam	home(with relatives)	occationally missed meal	occationally delayed meal	3	thrice/week	thrice/week	once/week	twice/week	once/day	twice/week	thrice/week	thrice/week	thrice/week	home cooked meal	never smoker	5	6-8 hours	mild	mild	none	moderate	mild	mild	mild	moderately active	no disease	no medicine	no disease	1.7272	72	3	no	regularly	no	no	high	0	4	1	1	2	2	0
25	female	private	medical	not married	30001-60000	islam	home(with family)	regularly missed meal	regularly delayed meal	2	thrice/week	thrice/week	once/day	once/day	none	once/week	thrice/week	thrice/week	thrice/week	home cooked meal	never smoker	5	6-8 hours	none	mild	mild	moderate	none	moderate	mild	moderately active	no disease	no medicine	others	1.5748	65	3	no	regularly	no	yes	low	2	4	4	2	1	2	3
24	male	private	medical	not married	10000-30000	islam	hostel/mess	regularly missed meal	occationally delayed meal	2	thrice/week	once/day	once/day	thrice/week	none	thrice/week	thrice/week	thrice/week	thrice/week	home cooked meal	never smoker	5	6-8 hours	none	none	moderate	mild	mild	mild	none	very active	no disease	no medicine	no disease	1.6764	64	1.5	no	never	no	no	low	0	2	0	0	0	0	3
22	female	public	medical	not married	30001-60000	islam	hostel/mess	never missed meal	never delayed meal	3	thrice/week	once/day	thrice/week	once/week	none	none	thrice/week	once/day	thrice/week	meal from college canteen	never smoker	5	<6 hours	mild	moderate	moderate	moderate	mild	mild	mild	moderately active	no disease	no medicine	others	1.5748	50	1	no	irregularly	no	no	low	1	2	4	1	1	1	0
21	male	private	medical	not married	30001-60000	islam	home(with family)	occationally missed meal	occationally delayed meal	3	thrice/week	once/day	thrice/week	once/day	none	once/day	once/day	thrice/week	none	home cooked meal	never smoker	5	6-8 hours	moderate	mild	mild	moderate	mild	moderate	moderate	moderately active	no disease	no medicine	others		80	3	no	never	no	no	high	0	4	0	3	0	0	0
27	male	private	medical	not married	10000-30000	hinduism	hostel/mess	occationally missed meal	regularly delayed meal	3	thrice/week	once/day	once/day	once/day	none	thrice/week	none	thrice/week	none	home cooked meal	never smoker	5	<6 hours	mild	mild	moderate	moderate	mild	mild	moderate	moderately active	no disease	no medicine	no disease	1.7272	72	2.5	no	regularly	no	no	low	0	2	0	1	1	2	2
27	male	public	others	married	30001-60000	islam	home(with family)	never missed meal	occationally delayed meal	4	thrice/week	thrice/week	once/week	once/week	once/day	twice/week	thrice/week	once/day	once/week	home cooked meal	never smoker	5	6-8 hours	none	moderate	moderate	none	none	none	mild	moderately active	no disease	no medicine	others	1.651	75	3.5	no	irregularly	no	yes	high	0	4	4	3	1	0	3
26	male	private	medical	not married	>60000	hinduism	home(with family)	regularly missed meal	regularly delayed meal	2	none	once/day	thrice/week	twice/week	once/day	twice/week	thrice/week	once/day	thrice/week	home cooked meal	regular smoker	3	<6 hours	severe	mild	severe	very severe	severe	severe	severe	moderately active	no disease	no medicine	other GI disease	1.7526	93	5	no	irregularly	no	no	high	0	2	4	4	3	3	2
21	female	private	medical	not married	30001-60000	islam	home(with family)	never missed meal	occationally delayed meal	4	thrice/week	once/day	once/week	once/week	once/week	once/day	once/week	thrice/week	thrice/week	home cooked meal	never smoker	5	<6 hours	moderate	moderate	moderate	moderate	severe	severe	severe	moderately active	no disease	no medicine	no disease	1.651	52	4	no	irregularly	no	no	high	0	0	0	0	2	2	1
21	male	public	others	married	10000-30000	islam	hostel/mess	none of the above	none of the above	2	thrice/week	thrice/week	thrice/week	thrice/week	thrice/week	thrice/week	thrice/week	thrice/week	thrice/week	home cooked meal	occasional smoker	5	6-8 hours	none	none	none	moderate	mild	none	mild	moderately active	no disease	no medicine	FGID	1.7018	70	2	no	regularly	no	no	high	3	3	3	3	1	1	0
22	male	private	medical	not married	30001-60000	islam	home(with family)	never missed meal	never delayed meal	4	twice/week	thrice/week	once/day	twice/week	thrice/week	twice/week	twice/week	thrice/week	thrice/week	home cooked meal	never smoker	5	<6 hours	none	mild	moderate	severe	mild	mild	severe	moderately active	no disease	no medicine	no disease	1.7018	56	2	no	irregularly	yes	no	high	0	0	0	3	1	0	3
21	female	public	medical	not married	10000-30000	islam	hostel/mess	occationally missed meal	occationally delayed meal	2	thrice/week	once/day	thrice/week	thrice/week	thrice/week	once/week	thrice/week	once/day	thrice/week	meal from college canteen	never smoker	5	6-8 hours	mild	moderate	severe	mild	moderate	mild	moderate	moderately active	others	non OTC non GI medicine	other GI disease	1.6256	71	2	no	irregularly	no	no	high	0	4	0	1	1	0	0
25	female	private	others	not married	30001-60000	islam	home(with family)	regularly missed meal	regularly delayed meal	2	twice/week	twice/week	once/week	twice/week	none	twice/week	twice/week	once/week	thrice/week	home cooked meal	never smoker	5	6-8 hours	none	moderate	mild	none	moderate	none	mild	moderately active	no disease	no medicine	others	1.6764	63	7	no	never	no	no	high	2	4	0	3	1	0	0
23	female	private	medical	not married	>60000	islam	home(with family)	occationally missed meal	occationally delayed meal	4	thrice/week	once/day	twice/week	twice/week	thrice/week	twice/week	thrice/week	twice/week	thrice/week	restaurant cooked meal	never smoker	5	6-8 hours	mild	moderate	moderate	moderate	none	moderate	severe	inactive	no disease	no medicine	others	1.524	64	1.5	no	regularly	no	yes	high	4	2	0	0	0	2	2
18	female	others	biological	not married	>60000	islam	home(with family)	occationally missed meal	occationally delayed meal	4	once/week	once/day	thrice/week	once/day	once/day	twice/week	twice/week	twice/week	twice/week	home cooked meal	never smoker	5	6-8 hours	moderate	moderate	severe	severe	severe	moderate	moderate	moderately active	no disease	no medicine	others	1.7272	68	2	no	never	no	no	high	0	4	0	0	2	2	1
27	female	private	medical	married	<10000	islam	home(with family)	never missed meal	never delayed meal	3	thrice/week	thrice/week	once/day	once/day	once/day	once/day	none	thrice/week	none	home cooked meal	never smoker	5	6-8 hours	none	none	moderate	moderate	moderate	moderate	mild	moderately active	other GI disease	non OTC non GI medicine	other GI disease	1.6256	76	2.5	no	never	no	no	high	0	4	4	0	0	0	0
26	male	public	medical	not married	10000-30000	islam	hostel/mess	occationally missed meal	occationally delayed meal	5	twice/week	twice/week	none	thrice/week	once/day	twice/week	once/day	twice/week	thrice/week	restaurant cooked meal	never smoker	5	6-8 hours	mild	none	none	moderate	mild	none	none	moderately active	no disease	no medicine	others	1.5494	93	3	no	irregularly	no	no	low	0	3	1	0	0	2	3
26	male	private	medical	not married	10000-30000	islam	home(with family)	occationally missed meal	occationally delayed meal	3	thrice/week	once/day	twice/week	twice/week	twice/week	once/week	once/day	once/day	once/day	home cooked meal	regular smoker	5	6-8 hours	mild	none	severe	severe	moderate	severe	moderate	moderately active	no disease	no medicine	others	1.6764	72	2.5	no	irregularly	no	yes	high	0	4	4	0	0	0	3
21	male	private	medical	not married	30001-60000	buddhism	home(with family)	never missed meal	occationally delayed meal	4	thrice/week	thrice/week	once/week	once/week	once/week	once/day	none	none	once/day	home cooked meal	never smoker	5	<6 hours	none	moderate	mild	moderate	mild	none	mild	moderately active	no disease	no medicine	others	1.7526	75	2	no	regularly	no	yes	low	0	0	4	0	1	0	3
22	male	public	biological	not married	10000-30000	islam	hostel/mess	occationally missed meal	occationally delayed meal	3	none	thrice/week	twice/week	none	thrice/week	twice/week	once/week	thrice/week	once/day	home cooked meal	never smoker	5	6-8 hours	none	none	moderate	moderate	severe	moderate	moderate	inactive	no disease	no medicine	other GI disease	1.7272	70	5	no	irregularly	no	no	low	0	1	0	0	0	0	0
23	female	public	medical	not married	>60000	islam	hostel/mess	never missed meal	occationally delayed meal	3	thrice/week	once/day	thrice/week	once/week	once/week	once/week	once/day	once/day	thrice/week	restaurant cooked meal	never smoker	5	<6 hours	moderate	moderate	severe	severe	severe	severe	moderate	moderately active	no disease	no medicine	no disease	1.524	55	1	no	never	no	no	high	0	4	2	0	0	2	2
26	female	public	medical	not married	>60000	islam	home(with family)	never missed meal	occationally delayed meal	3	once/day	once/week	thrice/week	once/day	thrice/week	twice/week	once/day	thrice/week	thrice/week	home cooked meal	never smoker	5	6-8 hours	mild	none	mild	moderate	none	mild	mild	moderately active	no disease	no medicine	others	1.524	57	1.5	no	irregularly	no	no	high	0	4	0	1	1	0	0
21	male	public	others	not married	>60000	islam	home(with family)	regularly missed meal	regularly delayed meal	2	once/day	twice/week	none	thrice/week	none	twice/week	twice/week	once/day	once/day	meal from college canteen	never smoker	5	6-8 hours	very severe	very severe	very severe	very severe	very severe	very severe	severe	moderately active	FGID	no medicine	FGID	1.7526	75	2	no	irregularly	no	no	high	1	1	0	0	0	2	1
25	female	public	others	married	30001-60000	islam	home(with family)	never missed meal	occationally delayed meal	3	thrice/week	once/day	once/day	once/day	thrice/week	once/week	once/day	none	none	home cooked meal	never smoker	5	6-8 hours	moderate	none	mild	mild	none	none	none	very active	other GI disease	no medicine	other GI disease	1.5748	52	3	yes	irregularly	no	no	high	3	4	0	4	0	1	0
22	female	others	others	married	30001-60000	islam	home(with family)	none of the above	occationally delayed meal	3	thrice/week	thrice/week	once/week	once/week	once/week	none	none	thrice/week	thrice/week	home cooked meal	never smoker	5	6-8 hours	moderate	mild	moderate	mild	mild	moderate	none	very active	others	no medicine	others	1.6002	66	2	no	irregularly	no	no	high	4	4	2	0	2	0	3
27	female	private	medical	not married	>60000	islam	home(with family)	never missed meal	never delayed meal	2	thrice/week	thrice/week	once/day	once/week	thrice/week	twice/week	thrice/week	thrice/week	thrice/week	home cooked meal	occasional smoker	0, 1	6-8 hours	none	none	mild	mild	none	none	none	moderately active	no disease	no medicine	others	1.651	57	2	no	irregularly	yes	yes	high	3	4	4	3	1	1	0
28	female	private	medical	not married	>60000	islam	hostel/mess	occationally missed meal	regularly delayed meal	3	thrice/week	thrice/week	once/day	twice/week	none	once/week	thrice/week	thrice/week	thrice/week	home cooked meal	never smoker	5	<6 hours	moderate	none	mild	moderate	mild	none	moderate	very active	no disease	no medicine	others	1.6256	71	2	no	irregularly	yes	no	high	0	4	4	0	3	2	1
18	male	private	medical	not married	10000-30000	islam	hostel/mess	never missed meal	occationally delayed meal	3	none	once/day	once/day	once/day	once/day	thrice/week	none	none	thrice/week	meal from college canteen	never smoker	5	6-8 hours	none	moderate	none	none	none	none	none	moderately active	no disease	no medicine	others	1.7272	79	2	no	never	no	no	low	1	4	4	4	1	1	0
27	male	private	medical	not married	10000-30000	islam	home(with family)	never missed meal	never delayed meal	3	none	thrice/week	once/day	once/week	once/day	thrice/week	none	none	thrice/week	home cooked meal	never smoker	5	<6 hours	mild	mild	none	mild	none	none	none	moderately active	no disease	no medicine	others	1.6256	68	2	no	regularly	no	no	high	0	4	4	3	1	1	0
23	female	public	medical	not married	10000-30000	islam	hostel/mess	occationally missed meal	occationally delayed meal	5	once/day	twice/week	thrice/week	twice/week	once/week	twice/week	once/week	once/week	twice/week	meal from college canteen	never smoker	5	<6 hours	very severe	mild	none	very severe	severe	very severe	very severe	moderately active	no disease	no medicine	no disease	1.524	48	1	no	irregularly	no	yes	low	4	0	2	4	2	2	1
21	female	private	medical	not married	30001-60000	buddhism	hostel/mess	occationally missed meal	regularly delayed meal	3	once/day	thrice/week	once/day	once/day	thrice/week	none	once/day	once/day	thrice/week	meal from college canteen	never smoker	5	<6 hours	none	moderate	severe	severe	none	severe	moderate	moderately active	no disease	no medicine	no disease	1.4986	46	2	no	irregularly	no	no	low	0	4	0	1	3	1	3
20	female	private	medical	not married	>60000	islam	home(with family)	occationally missed meal	occationally delayed meal	3	thrice/week	thrice/week	thrice/week	thrice/week	thrice/week	none	none	thrice/week	none	home cooked meal	never smoker	5	<6 hours	none	moderate	mild	severe	moderate	mild	mild	moderately active	no disease	no medicine	no disease	1.524	58	1.5	no	regularly	no	no	low	1	2	4	3	0	0	3
21	female	private	medical	not married	30001-60000	islam	home(with family)	regularly missed meal	occationally delayed meal	3	thrice/week	once/day	none	once/week	thrice/week	thrice/week	thrice/week	thrice/week	none	home cooked meal	never smoker	5	<6 hours	moderate	moderate	severe	moderate	none	very severe	severe	inactive	FGID	GI medicine	others	1.6002	72	1.5	no	regularly	no	no	high	1	4	4	4	3	0	3
22	female	private	medical	not married	>60000	islam	home(with family)	occationally missed meal	occationally delayed meal	3	thrice/week	once/week	once/week	once/week	once/week	once/week	thrice/week	none	thrice/week	home cooked meal	never smoker	5	<6 hours	none	none	mild	mild	none	none	none	moderately active	no disease	no medicine	others	1.5494	50	1	no	never	no	no	high	3	2	4	3	0	1	0
22	female	others	others	married	>60000	islam	home(with family)	never missed meal	occationally delayed meal	4	thrice/week	once/week	once/week	once/week	once/day	twice/week	once/day	twice/week	once/day	home cooked meal	never smoker	5	<6 hours	mild	mild	none	moderate	moderate	moderate	moderate	very active	no disease	no medicine	other GI disease	1.6256	59	2	no	regularly	no	yes	high	4	2	4	3	3	1	2
20	female	private	medical	not married	30001-60000	islam	hostel/mess	occationally missed meal	occationally delayed meal	3	thrice/week	once/week	once/week	once/week	once/day	once/week	thrice/week	thrice/week	thrice/week	home cooked meal	never smoker	5	<6 hours	mild	moderate	moderate	mild	none	moderate	mild	moderately active	no disease	no medicine	others	1.6256	56	3	no	irregularly	no	no	low	0	4	4	0	0	3	2
21	female	private	medical	not married	30001-60000	islam	home(with family)	never missed meal	occationally delayed meal	4	thrice/week	thrice/week	once/day	thrice/week	none	once/week	thrice/week	thrice/week	once/day	home cooked meal	never smoker	5	6-8 hours	none	none	none	mild	none	none	mild	inactive	no disease	no medicine	others	1.4986	57	1	no	irregularly	no	yes	low	4	4	0	1	0	0	3
21	female	private	medical	not married	>60000	islam	home(with family)	occationally missed meal	occationally delayed meal	4	thrice/week	once/day	once/day	once/day	once/day	once/day	thrice/week	thrice/week	thrice/week	home cooked meal	never smoker	5	<6 hours	mild	mild	moderate	severe	mild	mild	moderate	moderately active	others	non OTC non GI medicine	others	1.5748	56	1.5	no	regularly	no	yes	high	0	0	0	0	0	0	1
20	female	private	medical	not married	>60000	islam	home(with family)	never missed meal	regularly delayed meal	3	once/week	twice/week	twice/week	none	none	twice/week	twice/week	twice/week	thrice/week	home cooked meal	never smoker	5	<6 hours	mild	moderate	mild	severe	mild	moderate	moderate	inactive	no disease	no medicine	others	1.6002	55	1	no	never	no	no	low	0	4	4	1	0	0	3
21	female	private	medical	not married	<10000	islam	home(with family)	occationally missed meal	occationally delayed meal	3	thrice/week	twice/week	thrice/week	once/week	none	once/week	none	once/day	none	home cooked meal	never smoker	5	<6 hours	mild	mild	mild	severe	moderate	moderate	moderate	inactive	no disease	no medicine	others	1.5494	42	7	no	irregularly	no	no	high	1	0	1	0	0	0	3
20	female	private	medical	not married	>60000	islam	home(with family)	occationally missed meal	occationally delayed meal	4	thrice/week	thrice/week	once/week	once/day	none	twice/week	once/day	once/day	thrice/week	home cooked meal	never smoker	5	6-8 hours	none	mild	moderate	severe	moderate	moderate	moderate	moderately active	FGID	GI medicine	others	1.524	47	1	no	regularly	yes	yes	high	0	2	0	0	1	0	1
22	male	private	medical	not married	10000-30000	islam	home(with family)	never missed meal	occationally delayed meal	5	thrice/week	once/day	thrice/week	thrice/week	once/day	twice/week	thrice/week	once/day	once/day	home cooked meal	never smoker	5	<6 hours	none	mild	severe	severe	mild	mild	moderate	inactive	no disease	no medicine	no disease	1.6764	101	1.5	no	irregularly	no	no	low	1	4	4	1	3	3	2
20	male	private	medical	not married	30001-60000	hinduism	home(with family)	occationally missed meal	occationally delayed meal	3	thrice/week	once/day	once/day	once/day	thrice/week	twice/week	once/day	thrice/week	thrice/week	home cooked meal	never smoker	5	6-8 hours	mild	moderate	mild	mild	moderate	moderate	mild	moderately active	no disease	no medicine	others	1.7272	88.2	2	no	irregularly	no	no	high	4	4	4	0	1	1	0
21	female	private	medical	not married	30001-60000	islam	home(with family)	occationally missed meal	occationally delayed meal	4	thrice/week	thrice/week	thrice/week	once/day	once/week	thrice/week	twice/week	once/day	thrice/week	home cooked meal	never smoker	5	<6 hours	mild	moderate	mild	severe	moderate	moderate	severe	inactive	no disease	no medicine	others	1.6002	48	2	no	never	no	no	high	0	4	0	0	0	1	3
21	female	private	medical	not married	<10000	islam	home(with family)	occationally missed meal	occationally delayed meal	4	none	twice/week	once/week	twice/week	once/week	none	none	twice/week	once/day	home cooked meal	never smoker	5	6-8 hours	moderate	very severe	none	mild	none	mild	very severe	inactive	other GI disease	GI medicine	other GI disease	1.5494	65	1.5	no	irregularly	no	no	low	4	4	4	3	1	0	1
21	female	private	medical	not married	30001-60000	islam	home(with family)	never missed meal	occationally delayed meal	4	once/day	once/day	once/day	thrice/week	once/day	once/week	once/day	once/day	once/day	home cooked meal	never smoker	5	<6 hours	mild	mild	severe	severe	severe	severe	moderate	inactive	no disease	no medicine	no disease	1.651	84	2	no	never	no	no	high	0	4	0	0	0	3	2
27	female	private	medical	married	30001-60000	islam	home(with family)	never missed meal	occationally delayed meal	4	thrice/week	thrice/week	once/day	twice/week	once/day	none	thrice/week	thrice/week	once/day	home cooked meal	never smoker	5	6-8 hours	mild	none	severe	moderate	moderate	mild	mild	moderately active	no disease	no medicine	others	1.5494	62	2	no	regularly	no	no	high	1	0	2	3	0	0	0
21	female	private	medical	not married	30001-60000	islam	home(with family)	occationally missed meal	occationally delayed meal	3	once/day	once/week	twice/week	once/week	once/week	twice/week	once/week	once/day	once/day	home cooked meal	never smoker	5	<6 hours	none	none	mild	mild	none	mild	moderate	moderately active	no disease	no medicine	others	1.5494	57	2	no	irregularly	no	no	low	3	4	4	3	1	1	0
21	female	private	medical	not married	30001-60000	islam	home(with family)	occationally missed meal	regularly delayed meal	3	thrice/week	once/day	thrice/week	twice/week	once/day	none	thrice/week	once/day	once/week	home cooked meal	never smoker	5	<6 hours	mild	mild	moderate	severe	moderate	mild	moderate	moderately active	no disease	no medicine	others	1.6002	55	2	no	never	no	no	high	1	4	1	1	0	0	3
23	male	public	biological	not married	30001-60000	hinduism	hostel/mess	never missed meal	occationally delayed meal	3	none	none	none	twice/week	none	none	none	none	none	home cooked meal	never smoker	5	<6 hours	none	severe	none	none	none	none	none	moderately active	FGID	GI medicine	others	1.6764	55	2	yes	irregularly	no	no	low	0	0	4	3	0	0	0
22	male	private	medical	not married	30001-60000	buddhism	hostel/mess	regularly missed meal	occationally delayed meal	2	thrice/week	thrice/week	once/day	thrice/week	none	thrice/week	thrice/week	thrice/week	none	home cooked meal	never smoker	5	<6 hours	none	moderate	moderate	mild	none	none	none	inactive	no disease	no medicine	no disease	1.5494	77	2	no	never	no	no	high	2	1	3	0	3	0	0
22	male	private	medical	not married	<10000	hinduism	hostel/mess	regularly missed meal	regularly delayed meal	2	thrice/week	once/week	once/week	thrice/week	none	twice/week	twice/week	once/week	once/day	meal from college canteen	never smoker	5	>8 hours	none	none	mild	none	very severe	very severe	very severe	inactive	no disease	non OTC non GI medicine	FGID	1.8542	75	2	no	never	no	no	low	3	3	3	3	1	1	0
20	female	private	medical	not married	10000-30000	islam	home(with family)	occationally missed meal	occationally delayed meal	2	thrice/week	once/day	once/day	once/day	once/week	once/week	none	thrice/week	none	home cooked meal	never smoker	5	<6 hours	none	mild	none	moderate	moderate	none	none	very active	no disease	no medicine	others	1.524	45	5	no	regularly	no	no	low	3	0	0	3	1	1	3
20	female	private	medical	not married	>60000	hinduism	home(with family)	occationally missed meal	occationally delayed meal	3	thrice/week	thrice/week	once/week	once/week	once/week	thrice/week	thrice/week	thrice/week	thrice/week	home cooked meal	never smoker	5	<6 hours	severe	severe	moderate	very severe	severe	very severe	severe	moderately active	no disease	non OTC non GI medicine	no disease	1.524	80	6	no	never	no	no	high	2	1	1	4	0	0	1
21	female	private	medical	not married	30001-60000	hinduism	home(with family)	never missed meal	occationally delayed meal	4	thrice/week	thrice/week	once/day	once/day	none	twice/week	thrice/week	once/day	none	home cooked meal	never smoker	5	<6 hours	moderate	mild	mild	severe	severe	moderate	mild	very active	no disease	no medicine	others	1.6256	59	2	no	never	no	no	low	0	2	0	0	1	1	1
25	male	private	medical	not married	30001-60000	islam	home(with family)	never missed meal	never delayed meal	3	thrice/week	once/day	once/week	twice/week	once/day	once/day	none	thrice/week	thrice/week	home cooked meal	never smoker	5	6-8 hours	mild	none	none	none	mild	none	none	moderately active	no disease	no medicine	others	1.7018	76	2	no	regularly	no	no	low	3	4	4	3	1	1	0
24	male	private	others	not married	30001-60000	hinduism	hostel/mess	occationally missed meal	occationally delayed meal	2	once/day	thrice/week	once/week	thrice/week	thrice/week	once/week	thrice/week	once/day	thrice/week	home cooked meal	never smoker	5	6-8 hours	moderate	none	mild	moderate	moderate	none	moderate	very active	no disease	no medicine	no disease	1.5494	74	3	no	irregularly	no	no	high	0	4	0	0	0	3	2
21	male	private	medical	not married	10000-30000	islam	hostel/mess	never missed meal	occationally delayed meal	2	thrice/week	once/week	once/week	once/day	thrice/week	once/week	once/day	once/day	thrice/week	home cooked meal	occasional smoker	5	<6 hours	severe	none	none	moderate	none	mild	mild	moderately active	no disease	no medicine	no disease	1.651	55	1.5	no	irregularly	no	no	low	0	0	4	3	1	0	0
25	female	public	others	not married	30001-60000	hinduism	home(with family)	occationally missed meal	occationally delayed meal	3	none	once/day	thrice/week	once/week	thrice/week	once/week	thrice/week	thrice/week	none	home cooked meal	never smoker	5	6-8 hours	mild	none	moderate	moderate	mild	mild	mild	moderately active	no disease	no medicine	others	1.6256	48	1.5	no	never	no	no	low	0	4	0	0	3	0	3
26	female	public	medical	married	>60000	islam	home(with family)	occationally missed meal	never delayed meal	4	none	none	none	none	none	once/day	once/day	once/day	none	home cooked meal	never smoker	5	6-8 hours	mild	none	severe	mild	none	moderate	mild	inactive	no disease	OTC non GI medicine	other GI disease	1.8288	88	2	no	irregularly	no	no	high	1	0	1	0	0	1	0
26	male	public	medical	not married	>60000	islam	hostel/mess	never missed meal	never delayed meal	4	once/week	thrice/week	twice/week	twice/week	twice/week	twice/week	none	once/day	once/day	home cooked meal	never smoker	5	<6 hours	moderate	moderate	moderate	severe	moderate	moderate	moderate	moderately active	no disease	no medicine	others	1.7272	85	4	no	irregularly	no	no	high	0	4	4	1	1	0	0
27	female	private	others	married	10000-30000	islam	home(with family)	never missed meal	occationally delayed meal	3	once/day	once/day	none	once/day	none	thrice/week	thrice/week	thrice/week	thrice/week	home cooked meal	never smoker	5	6-8 hours	mild	mild	moderate	severe	moderate	mild	mild	inactive	no disease	no medicine	no disease	1.5494	63	2	no	never	yes	no	high	1	2	0	1	0	0	2
27	male	private	medical	not married	>60000	islam	home(with family)	regularly missed meal	regularly delayed meal	1	none	once/week	thrice/week	thrice/week	none	thrice/week	thrice/week	thrice/week	once/day	home cooked meal	never smoker	4	6-8 hours	mild	none	moderate	moderate	none	none	mild	moderately active	no disease	no medicine	others	1.6256	74	3	no	regularly	no	yes	high	0	0	1	0	0	0	3
26	male	private	medical	not married	30001-60000	islam	hostel/mess	none of the above	occationally delayed meal	4	once/week	once/week	once/day	once/week	once/day	none	none	thrice/week	thrice/week	home cooked meal	never smoker	5	<6 hours	mild	none	severe	moderate	none	mild	mild	inactive	no disease	no medicine	others	1.7018	85	2.4	no	irregularly	no	no	high	0	2	2	3	0	1	0
27	male	public	biological	not married	10000-30000	islam	hostel/mess	never missed meal	occationally delayed meal	3	thrice/week	thrice/week	once/day	once/day	thrice/week	thrice/week	thrice/week	thrice/week	thrice/week	home cooked meal	never smoker	5	>8 hours	moderate	severe	very severe	moderate	moderate	severe	severe	inactive	no disease	no medicine	others	1.6002	59	2	no	irregularly	no	yes	low	0	0	4	3	0	0	1
22	male	others	others	not married	30001-60000	islam	home(with family)	never missed meal	regularly delayed meal	3	once/day	once/day	twice/week	once/week	thrice/week	once/week	twice/week	once/week	once/week	home cooked meal	never smoker	4	6-8 hours	mild	none	very severe	moderate	moderate	moderate	severe	very active	no disease	no medicine	no disease	1.6256	65	1	no	irregularly	yes	no	low	0	4	0	3	2	0	3
23	male	private	others	not married	>60000	islam	home(with family)	never missed meal	regularly delayed meal	3	thrice/week	twice/week	twice/week	twice/week	none	none	thrice/week	thrice/week	once/day	home cooked meal	never smoker	5	<6 hours	moderate	none	moderate	moderate	moderate	moderate	mild	inactive	no disease	no medicine	others	1.7018	64	2	no	irregularly	no	no	high	1	2	4	0	0	0	1
24	male	public	others	not married	<10000	islam	home(with family)	never missed meal	never delayed meal	4	thrice/week	once/week	twice/week	once/day	once/week	thrice/week	none	none	thrice/week	home cooked meal	never smoker	5	6-8 hours	mild	none	none	mild	none	none	severe	moderately active	no disease	no medicine	others	1.7018	75	2	no	irregularly	yes	no	low	0	0	0	3	0	0	3
23	male	public	others	not married	10000-30000	islam	home(with relatives)	never missed meal	occationally delayed meal	4	once/week	thrice/week	once/week	once/week	thrice/week	twice/week	thrice/week	thrice/week	thrice/week	home cooked meal	never smoker	5	>8 hours	none	mild	severe	none	mild	none	mild	inactive	no disease	no medicine	no disease	1.7018	58	1	no	irregularly	no	yes	low	0	2	4	0	0	0	0
20	male	public	others	not married	10000-30000	others	hostel/mess	occationally missed meal	occationally delayed meal	3	thrice/week	once/day	thrice/week	once/day	thrice/week	thrice/week	once/day	once/day	thrice/week	home cooked meal	never smoker	5	<6 hours	moderate	mild	moderate	mild	moderate	mild	moderate	moderately active	other GI disease	no medicine	others	1.6764	68	2	no	regularly	no	no	low	0	4	4	1	3	3	3
21	male	public	others	not married	10000-30000	islam	hostel/mess	never missed meal	occationally delayed meal	5	none	none	once/day	once/day	none	once/day	once/day	once/day	thrice/week	home cooked meal	never smoker	5	<6 hours	moderate	moderate	mild	moderate	very severe	moderate	severe	moderately active	no disease	no medicine	no disease	1.8288	73	1.5	no	irregularly	no	no	low	1	1	0	3	2	1	3
21	male	public	others	not married	10000-30000	islam	hostel/mess	regularly missed meal	regularly delayed meal	2	none	thrice/week	none	none	none	once/day	once/day	once/day	none	restaurant cooked meal	never smoker	5	<6 hours	very severe	mild	very severe	severe	severe	severe	very severe	inactive	others	no medicine	others	1.6002	65.5	2	no	irregularly	no	yes	low	0	4	0	2	1	2	1
21	male	public	others	not married	10000-30000	islam	hostel/mess	never missed meal	occationally delayed meal	2	none	thrice/week	thrice/week	once/day	none	once/week	thrice/week	thrice/week	thrice/week	home cooked meal	never smoker	5	6-8 hours	moderate	moderate	mild	moderate	moderate	mild	moderate	moderately active	no disease	no medicine	others	1.6764	55	6	no	regularly	no	no	low	0	0	0	0	0	0	1
21	female	public	others	not married	<10000	islam	home(with family)	never missed meal	never delayed meal	4	none	thrice/week	thrice/week	once/day	none	once/day	thrice/week	thrice/week	none	home cooked meal	never smoker	5	6-8 hours	none	mild	mild	moderate	none	moderate	severe	moderately active	FGID	no medicine	FGID	1.5494	66	1	no	never	no	yes	low	0	3	4	0	3	2	1
21	female	public	others	not married	<10000	islam	home(with family)	occationally missed meal	regularly delayed meal	3	once/day	once/day	once/day	once/day	thrice/week	once/day	once/day	once/day	once/day	home cooked meal	never smoker	5	<6 hours	none	mild	moderate	severe	moderate	mild	very severe	inactive	no disease	no medicine	other GI disease	1.6256	52	1	no	regularly	no	no	low	0	2	3	2	2	2	2
20	male	public	others	not married	30001-60000	islam	home(with family)	occationally missed meal	occationally delayed meal	4	none	thrice/week	once/day	once/day	once/day	thrice/week	once/day	once/day	none	home cooked meal	never smoker	5	6-8 hours	none	none	mild	mild	none	none	none	very active	no disease	no medicine	others	1.7018	70	3	no	irregularly	no	no	low	4	0	4	0	1	1	0
21	male	public	others	not married	10000-30000	islam	hostel/mess	never missed meal	occationally delayed meal	3	thrice/week	once/day	thrice/week	once/day	thrice/week	twice/week	thrice/week	thrice/week	thrice/week	home cooked meal	never smoker	5	<6 hours	none	none	mild	mild	none	none	none	moderately active	no disease	no medicine	others	1.905	75	3	no	regularly	no	yes	low	1	2	4	0	1	1	0
22	male	public	others	not married	30001-60000	islam	hostel/mess	occationally missed meal	never delayed meal	3	none	none	thrice/week	none	none	once/day	twice/week	thrice/week	once/week	home cooked meal	never smoker	5	6-8 hours	moderate	severe	mild	moderate	severe	moderate	moderate	inactive	no disease	no medicine	others	1.7018	47	2	no	irregularly	no	yes	low	4	3	3	1	0	0	3
20	female	public	others	not married	10000-30000	buddhism	hostel/mess	occationally missed meal	occationally delayed meal	4	thrice/week	thrice/week	thrice/week	once/week	none	thrice/week	none	none	none	home cooked meal	never smoker	5	6-8 hours	moderate	moderate	very severe	very severe	very severe	very severe	very severe	inactive	other GI disease	no medicine	no disease	1.6256	70	3	no	regularly	no	yes	low	2	0	1	2	2	2	1
19	female	private	medical	not married	30001-60000	islam	home(with family)	occationally missed meal	occationally delayed meal	3	thrice/week	thrice/week	thrice/week	thrice/week	thrice/week	thrice/week	thrice/week	thrice/week	thrice/week	home cooked meal	never smoker	5	<6 hours	moderate	severe	moderate	moderate	severe	moderate	moderate	moderately active	others	non OTC non GI medicine	others	1.4986	61	1.7	no	regularly	yes	yes	low	0	0	1	0	0	3	2
20	male	public	others	not married	30001-60000	hinduism	hostel/mess	never missed meal	never delayed meal	2	none	once/day	thrice/week	thrice/week	none	twice/week	twice/week	thrice/week	thrice/week	home cooked meal	never smoker	5	<6 hours	none	none	none	mild	none	none	none	moderately active	no disease	no medicine	no disease	1.651	63	3	no	never	no	no	low	3	4	4	3	0	1	0
20	female	private	medical	not married	10000-30000	islam	hostel/mess	never missed meal	never delayed meal	3	none	once/day	once/day	once/week	none	none	thrice/week	thrice/week	thrice/week	meal from college canteen	never smoker	5	<6 hours	mild	mild	moderate	mild	none	none	none	moderately active	no disease	no medicine	FGID	1.524	48	1.2	no	irregularly	no	no	low	3	4	4	3	1	1	0
22	male	public	others	not married	10000-30000	islam	hostel/mess	occationally missed meal	regularly delayed meal	2	none	once/day	thrice/week	thrice/week	none	once/day	once/day	once/week	once/day	home cooked meal	never smoker	5	<6 hours	mild	none	moderate	severe	severe	moderate	moderate	moderately active	no disease	non OTC non GI medicine	others	1.6256	60	6	no	never	no	no	low	0	0	1	0	1	0	3
21	male	public	others	not married	>60000	islam	hostel/mess	regularly missed meal	occationally delayed meal	2	once/week	thrice/week	once/day	once/week	none	none	thrice/week	thrice/week	once/day	home cooked meal	never smoker	5	6-8 hours	none	mild	moderate	mild	moderate	none	none	moderately active	others	non OTC non GI medicine	no disease	1.651	58	1	no	irregularly	no	no	low	2	4	0	0	2	2	1
20	male	public	medical	not married	30001-60000	islam	hostel/mess	occationally missed meal	occationally delayed meal	3	thrice/week	once/week	once/week	once/week	once/week	twice/week	twice/week	thrice/week	thrice/week	meal from college canteen	former smoker	5	<6 hours	mild	severe	moderate	moderate	mild	mild	moderate	moderately active	no disease	no medicine	other GI disease	1.5494	72	3	no	irregularly	yes	no	low	2	2	2	2	3	3	3
20	male	public	others	not married	10000-30000	islam	hostel/mess	regularly missed meal	occationally delayed meal	2	thrice/week	none	twice/week	twice/week	none	thrice/week	thrice/week	thrice/week	none	home cooked meal	never smoker	5	6-8 hours	none	moderate	moderate	moderate	moderate	moderate	mild	moderately active	other GI disease	no medicine	no disease	1.7526	58	2.25	no	irregularly	no	no	low	0	2	0	3	1	1	1
20	female	public	others	not married	10000-30000	islam	home(with family)	occationally missed meal	occationally delayed meal	3	thrice/week	thrice/week	once/week	once/day	thrice/week	twice/week	thrice/week	thrice/week	thrice/week	home cooked meal	never smoker	5	<6 hours	mild	mild	mild	moderate	none	moderate	severe	moderately active	no disease	no medicine	others	1.5748	48	1.5	no	irregularly	no	no	low	1	0	1	1	0	2	3
20	male	public	others	not married	10000-30000	islam	hostel/mess	occationally missed meal	occationally delayed meal	3	once/day	thrice/week	once/day	once/day	once/week	once/week	once/week	once/day	thrice/week	home cooked meal	never smoker	5	<6 hours	mild	mild	none	mild	mild	none	none	very active	no disease	no medicine	no disease	1.5494	74	2.5	no	irregularly	no	no	low	0	2	4	3	1	0	3
20	male	public	others	not married	<10000	hinduism	hostel/mess	occationally missed meal	occationally delayed meal	2	thrice/week	once/day	thrice/week	once/day	thrice/week	none	once/day	once/day	thrice/week	home cooked meal	never smoker	5	6-8 hours	mild	severe	moderate	mild	mild	moderate	mild	moderately active	no disease	no medicine	no disease	1.5494	55	3	no	regularly	no	no	low	0	3	0	0	3	2	2
21	male	public	others	not married	30001-60000	buddhism	hostel/mess	never missed meal	occationally delayed meal	3	thrice/week	thrice/week	thrice/week	thrice/week	none	thrice/week	once/day	thrice/week	none	home cooked meal	never smoker	5	<6 hours	none	mild	mild	severe	mild	mild	mild	inactive	no disease	no medicine	no disease	1.6764	60	2	no	regularly	no	no	low	0	4	4	3	3	0	0
21	female	public	others	not married	30001-60000	hinduism	hostel/mess	never missed meal	occationally delayed meal	3	thrice/week	once/day	once/day	thrice/week	thrice/week	once/week	once/week	once/week	none	home cooked meal	never smoker	5	6-8 hours	moderate	moderate	moderate	moderate	moderate	moderate	moderate	moderately active	no disease	non OTC non GI medicine	others	1.4986	54	2	no	irregularly	no	no	low	0	0	1	2	0	0	3
20	female	public	others	not married	10000-30000	islam	home(with family)	never missed meal	occationally delayed meal	4	once/day	once/day	twice/week	thrice/week	thrice/week	twice/week	twice/week	twice/week	thrice/week	home cooked meal	never smoker	5	6-8 hours	mild	mild	severe	moderate	moderate	moderate	moderate	inactive	no disease	no medicine	others	1.6256	52	3	no	never	no	yes	low	4	4	0	2	0	0	0
25	male	private	others	not married	>60000	others	home(with family)	regularly missed meal	regularly delayed meal	2	once/day	once/day	none	thrice/week	thrice/week	thrice/week	once/day	once/day	thrice/week	restaurant cooked meal	never smoker	5	>8 hours	very severe	mild	mild	very severe	severe	severe	moderate	very active	others	non OTC non GI medicine	others	1.8034	76	5	yes	irregularly	yes	yes	high	0	0	2	0	0	0	1
27	male	private	others	not married	>60000	islam	home(with family)	never missed meal	never delayed meal	3	none	thrice/week	once/week	once/day	thrice/week	none	none	none	none	home cooked meal	never smoker	5	6-8 hours	moderate	moderate	none	mild	none	mild	none	moderately active	no disease	no medicine	no disease	1.651	71	2.5	no	never	no	no	high	0	0	0	0	1	1	0
22	male	public	others	not married	10000-30000	islam	home(with family)	never missed meal	never delayed meal	3	thrice/week	thrice/week	thrice/week	once/day	thrice/week	twice/week	thrice/week	thrice/week	thrice/week	home cooked meal	never smoker	5	6-8 hours	none	severe	mild	none	none	none	none	moderately active	no disease	no medicine	others	1.7272	57	2	no	regularly	no	no	low	4	1	4	3	1	0	0
23	male	public	others	not married	10000-30000	hinduism	hostel/mess	never missed meal	occationally delayed meal	4	once/day	thrice/week	thrice/week	twice/week	thrice/week	once/day	once/day	once/day	thrice/week	meal from college canteen	regular smoker	5	6-8 hours	mild	moderate	mild	moderate	mild	none	moderate	moderately active	FGID	GI medicine	FGID	3.429	53.5	2.5	no	never	no	no	low	3	4	2	0	1	0	0
19	female	public	others	not married	10000-30000	islam	hostel/mess	occationally missed meal	occationally delayed meal	3	thrice/week	thrice/week	once/day	once/day	none	once/week	thrice/week	thrice/week	none	home cooked meal	never smoker	5	6-8 hours	none	mild	moderate	mild	none	none	mild	moderately active	no disease	no medicine	no disease	1.5748	45	4	no	irregularly	no	no	low	4	4	4	4	3	0	0
23	female	public	others	not married	10000-30000	islam	home(with family)	occationally missed meal	regularly delayed meal	3	thrice/week	twice/week	once/week	once/day	once/week	twice/week	twice/week	once/day	once/week	home cooked meal	never smoker	5	<6 hours	none	moderate	very severe	very severe	moderate	very severe	very severe	very active	no disease	no medicine	FGID	1.6002	39	2	no	never	no	yes	low	2	3	3	0	0	2	1
27	male	private	medical	not married	30001-60000	islam	home(with family)	never missed meal	occationally delayed meal	3	thrice/week	once/day	once/day	once/day	once/week	once/week	none	thrice/week	thrice/week	home cooked meal	never smoker	5	6-8 hours	none	mild	moderate	mild	none	none	none	moderately active	others	no medicine	others	1.7018	64	2.5	no	regularly	no	no	low	0	4	4	4	1	1	0
22	female	public	biological	not married	<10000	islam	hostel/mess	occationally missed meal	occationally delayed meal	4	thrice/week	thrice/week	thrice/week	twice/week	thrice/week	once/week	thrice/week	thrice/week	thrice/week	home cooked meal	never smoker	5	6-8 hours	mild	severe	very severe	severe	mild	very severe	mild	inactive	FGID	no medicine	no disease	1.7018	56	3	no	regularly	no	yes	low	0	4	1	0	1	2	3
24	female	private	medical	not married	30001-60000	islam	home(with family)	occationally missed meal	occationally delayed meal	3	once/day	thrice/week	thrice/week	once/day	once/week	once/week	thrice/week	once/week	once/week	meal from college canteen	never smoker	5	<6 hours	moderate	mild	severe	severe	severe	severe	severe	inactive	no disease	no medicine	others	1.524	65	1	no	regularly	no	yes	low	0	0	4	0	0	1	3
23	female	public	others	not married	10000-30000	hinduism	hostel/mess	never missed meal	occationally delayed meal	5	once/week	once/day	thrice/week	once/day	thrice/week	thrice/week	once/day	once/week	thrice/week	meal from college canteen	never smoker	5	6-8 hours	none	severe	moderate	moderate	moderate	severe	moderate	moderately active	other GI disease	GI medicine	others	1.6256	68	2	no	irregularly	no	no	low	0	0	0	0	0	0	2
28	male	private	others	not married	10000-30000	islam	hostel/mess	never missed meal	never delayed meal	4	thrice/week	once/day	once/day	twice/week	thrice/week	twice/week	none	none	thrice/week	home cooked meal	never smoker	5	6-8 hours	none	moderate	mild	mild	none	none	none	very active	no disease	no medicine	others	1.6002	58	3	no	irregularly	no	yes	low	4	2	2	3	3	0	0
25	male	private	medical	not married	>60000	islam	home(with family)	occationally missed meal	occationally delayed meal	2	none	twice/week	twice/week	thrice/week	once/day	once/day	none	none	thrice/week	home cooked meal	never smoker	5	<6 hours	none	moderate	mild	mild	moderate	mild	none	moderately active	no disease	no medicine	FGID	1.6256	82	2	no	never	no	no	low	0	2	4	0	0	0	0
21	male	public	medical	not married	>60000	islam	hostel/mess	regularly missed meal	regularly delayed meal	2	once/day	once/day	thrice/week	once/week	once/day	twice/week	once/day	once/day	thrice/week	home cooked meal	never smoker	5	<6 hours	moderate	none	severe	moderate	moderate	severe	mild	moderately active	no disease	no medicine	no disease	1.5494	64	3	no	regularly	no	no	low	1	2	0	0	0	0	1
22	female	public	others	not married	30001-60000	islam	hostel/mess	never missed meal	never delayed meal	4	none	thrice/week	once/day	twice/week	once/week	twice/week	none	thrice/week	once/day	meal from college canteen	never smoker	5	<6 hours	none	mild	moderate	mild	none	none	none	moderately active	FGID	no medicine	others	1.5748	43	1.5	no	irregularly	no	no	low	1	0	1	1	0	3	0
23	male	private	others	not married	>60000	islam	hostel/mess	occationally missed meal	occationally delayed meal	2	thrice/week	twice/week	none	none	none	none	thrice/week	thrice/week	thrice/week	meal from college canteen	never smoker	5	6-8 hours	mild	mild	severe	moderate	moderate	moderate	moderate	moderately active	no disease	no medicine	no disease	1.651	75	4	no	regularly	no	no	high	3	2	2	3	1	1	2
20	female	public	others	not married	10000-30000	islam	home(with family)	regularly missed meal	occationally delayed meal	3	none	thrice/week	twice/week	thrice/week	thrice/week	once/day	thrice/week	none	twice/week	home cooked meal	never smoker	5	<6 hours	moderate	mild	moderate	moderate	very severe	severe	very severe	inactive	no disease	no medicine	others	1.6256	49	2	no	irregularly	no	no	low	0	0	0	0	1	0	0
25	female	public	others	not married	>60000	islam	home(with family)	occationally missed meal	regularly delayed meal	3	once/day	once/day	thrice/week	once/day	thrice/week	twice/week	thrice/week	thrice/week	thrice/week	home cooked meal	never smoker	5	<6 hours	severe	mild	moderate	severe	severe	severe	severe	inactive	no disease	GI medicine	no disease	1.5748	69.6	1.5	no	never	no	no	high	1	4	4	3	0	0	3
22	male	private	others	not married	>60000	islam	hostel/mess	never missed meal	never delayed meal	3	thrice/week	once/day	once/day	once/day	once/day	once/day	once/day	once/day	once/day	home cooked meal	never smoker	5	<6 hours	mild	mild	moderate	moderate	mild	severe	severe	very active	no disease	no medicine	no disease	1.651	58	2	no	never	no	no	high	0	0	0	0	0	0	2
24	male	public	biological	not married	30001-60000	hinduism	hostel/mess	never missed meal	never delayed meal	4	thrice/week	once/day	once/day	once/day	none	once/week	thrice/week	once/week	once/week	meal from college canteen	never smoker	5	<6 hours	none	none	none	moderate	moderate	mild	severe	moderately active	no disease	no medicine	others	1.7272	94	3	no	irregularly	no	yes	low	1	0	0	3	0	0	0
26	male	private	medical	not married	>60000	islam	home(with family)	never missed meal	never delayed meal	3	thrice/week	once/day	twice/week	once/week	once/day	once/week	thrice/week	thrice/week	once/week	home cooked meal	never smoker	5	<6 hours	none	none	none	mild	none	none	none	moderately active	no disease	no medicine	others	1.6764	90	5	no	regularly	no	yes	high	3	0	2	3	0	0	0
22	female	public	medical	not married	30001-60000	islam	hostel/mess	occationally missed meal	regularly delayed meal	3	once/day	thrice/week	once/week	once/week	once/day	once/week	thrice/week	once/day	thrice/week	meal from college canteen	never smoker	5	<6 hours	mild	mild	moderate	severe	severe	moderate	severe	moderately active	no disease	no medicine	no disease	1.6256	75	2	yes	regularly	no	no	low	4	2	1	0	2	2	1
26	male	public	others	not married	30001-60000	islam	home(with family)	regularly missed meal	occationally delayed meal	1	once/day	once/day	thrice/week	none	thrice/week	none	once/week	once/week	thrice/week	restaurant cooked meal	never smoker	5	6-8 hours	mild	moderate	very severe	mild	none	moderate	mild	very active	no disease	no medicine	others	1.7526	71	1.5	no	never	no	yes	high	1	2	0	3	0	0	3
30	female	private	medical	married	>60000	hinduism	home(with family)	never missed meal	occationally delayed meal	3	none	once/day	once/week	once/week	thrice/week	none	thrice/week	thrice/week	none	home cooked meal	never smoker	5	>8 hours	severe	mild	very severe	moderate	very severe	moderate	moderate	moderately active	no disease	non OTC non GI medicine	no disease	1.6256	71	2	no	regularly	yes	no	high	1	2	4	1	0	0	1
27	male	private	medical	not married	10000-30000	hinduism	home(with family)	occationally missed meal	regularly delayed meal	3	thrice/week	once/week	thrice/week	once/week	thrice/week	twice/week	twice/week	thrice/week	thrice/week	home cooked meal	never smoker	5	<6 hours	mild	none	none	moderate	none	mild	moderate	moderately active	no disease	no medicine	others	1.7272	66	1	yes	never	yes	yes	high	1	4	1	0	2	2	1
20	male	private	medical	not married	<10000	islam	home(with family)	regularly missed meal	occationally delayed meal	2	twice/week	once/day	once/week	once/day	once/day	once/week	once/day	once/week	once/day	home cooked meal	former smoker	1	6-8 hours	mild	moderate	severe	severe	very severe	mild	mild	inactive	FGID	no medicine	FGID		82	2	yes	regularly	yes	no	high	1	0	3	3	1	0	3
22	female	public	others	not married	30001-60000	hinduism	home(with family)	never missed meal	occationally delayed meal	3	none	once/week	once/week	once/week	thrice/week	twice/week	once/day	thrice/week	thrice/week	meal from college canteen	never smoker	5	6-8 hours	none	mild	none	mild	none	none	mild	moderately active	no disease	no medicine	others	1.5748	52	2	no	irregularly	no	no	high	0	4	0	0	0	0	3
21	female	public	others	not married	30001-60000	islam	hostel/mess	regularly missed meal	occationally delayed meal	4	none	once/day	once/day	once/day	none	thrice/week	none	thrice/week	thrice/week	meal from college canteen	never smoker	5	<6 hours	mild	moderate	moderate	moderate	mild	mild	mild	inactive	no disease	no medicine	others	1.6002	53	3	no	regularly	no	no	low	4	4	0	0	0	0	3
21	female	private	others	not married	>60000	hinduism	home(with family)	regularly missed meal	never delayed meal	2	once/week	twice/week	once/day	twice/week	twice/week	twice/week	twice/week	twice/week	twice/week	home cooked meal	regular smoker	5	<6 hours	severe	none	moderate	severe	severe	severe	none	very active	others	no medicine	others	1.651	69	3	no	never	yes	yes	high	0	4	4	3	1	2	1
21	female	private	biological	not married	30001-60000	islam	home(with family)	occationally missed meal	occationally delayed meal	2	thrice/week	thrice/week	thrice/week	twice/week	once/week	twice/week	thrice/week	thrice/week	once/day	home cooked meal	never smoker	5	<6 hours	none	moderate	none	moderate	moderate	moderate	mild	very active	no disease	no medicine	others	1.6256	52	6	no	irregularly	yes	no	high	0	2	4	3	1	1	3
																																	no medicine
20	male	private	medical	not married	>60000	islam	home(with family)	never missed meal	never delayed meal	3	thrice/week	thrice/week	thrice/week	once/week	thrice/week	once/week	thrice/week	thrice/week	thrice/week	home cooked meal	never smoker	5	6-8 hours	mild	mild	mild	mild	mild	moderate	mild	inactive	no disease	no medicine	no disease	1.6764	76	3	no	regularly	no	no	high	1	0	0	1	0	0	3
23	male	private	medical	not married	>60000	islam	home(with relatives)	never missed meal	never delayed meal	3	thrice/week	thrice/week	thrice/week	once/week	thrice/week	once/week	thrice/week	thrice/week	thrice/week	home cooked meal	never smoker	5	6-8 hours	mild	mild	mild	mild	mild	mild	moderate	moderately active	no disease	no medicine	no disease	1.6256	72	4	no	regularly	no	no	high	1	1	1	1	1	1	0
23	male	private	medical	not married	>60000	islam	home(with relatives)	none of the above	none of the above	3	thrice/week	thrice/week	thrice/week	once/week	thrice/week	once/day	thrice/week	thrice/week	thrice/week	home cooked meal	never smoker	5	6-8 hours	mild	none	moderate	mild	mild	mild	mild	moderately active	no disease	no medicine	no disease	1.6764	80	3	no	regularly	no	no	low	1	1	0	0	1	0	3
21	male	private	medical	not married	>60000	islam	home(with family)	never missed meal	never delayed meal	3	thrice/week	thrice/week	thrice/week	twice/week	thrice/week	once/week	thrice/week	thrice/week	thrice/week	home cooked meal	never smoker	5	<6 hours	mild	mild	mild	mild	none	mild	moderate	inactive	other GI disease	no medicine	other GI disease	1.6256	54	4	no	regularly	no	no	low	1	3	3	3	1	0	0
23	male	private	medical	not married	>60000	islam	hostel/mess	never missed meal	never delayed meal	3	thrice/week	thrice/week	thrice/week	once/week	once/week	once/week	none	none	none	home cooked meal	never smoker	5	<6 hours	mild	moderate	mild	moderate	moderate	moderate	mild	very active	no disease	no medicine	other GI disease	1.6764	76	4	yes	regularly	no	no	low	1	1	0	3	1	0	0
19	female	public	others	not married	30001-60000	islam	home(with relatives)	occationally missed meal	occationally delayed meal	3	thrice/week	thrice/week	thrice/week	once/day	none	once/day	once/day	once/day	thrice/week	home cooked meal	never smoker	5	6-8 hours	mild	none	mild	severe	moderate	moderate	mild	inactive	no disease	no medicine	other GI disease	1.524	63	2	no	irregularly	no	no	low	4	1	1	4	0	2	3
23	female	public	medical	married	10000-30000	islam	home(with family)	never missed meal	never delayed meal	3	thrice/week	thrice/week	thrice/week	thrice/week	once/day	twice/week	thrice/week	thrice/week	thrice/week	home cooked meal	never smoker	5	6-8 hours	mild	moderate	mild	mild	mild	mild	moderate	moderately active	other GI disease	no medicine	other GI disease	1.5494	54	3	yes	regularly	no	no	low	1	0	1	1	0	0	3
21	female	public	medical	married	30001-60000	hinduism	home(with family)	never missed meal	never delayed meal	3	thrice/week	thrice/week	thrice/week	twice/week	once/day	once/week	thrice/week	thrice/week	thrice/week	home cooked meal	never smoker	5	6-8 hours	mild	mild	moderate	severe	moderate	moderate	moderate	moderately active	other GI disease	no medicine	FGID	1.5494	54	4	yes	regularly	no	no	high	1	0	3	3	0	0	3
22	female	public	medical	married	30001-60000	islam	home(with family)	never missed meal	never delayed meal	3	thrice/week	thrice/week	thrice/week	once/week	once/week	once/week	thrice/week	once/day	thrice/week	home cooked meal	never smoker	5	<6 hours	mild	mild	mild	mild	moderate	moderate	mild	moderately active	no disease	no medicine	FGID	1.5748	58	4	yes	regularly	yes	no	high	1	1	0	1	0	1	0
23	female	public	medical	not married	30001-60000	islam	home(with family)	never missed meal	never delayed meal	3	thrice/week	thrice/week	thrice/week	once/week	once/day	twice/week	thrice/week	thrice/week	thrice/week	home cooked meal	never smoker	5	6-8 hours	mild	mild	moderate	mild	moderate	mild	mild	moderately active	other GI disease	no medicine	other GI disease	1.2446	55	4	no	regularly	no	no	low	1	1	0	0	0	0	2
22	female	public	medical	married	10000-30000	islam	home(with family)	never missed meal	never delayed meal	3	thrice/week	thrice/week	thrice/week	once/week	thrice/week	twice/week	once/day	once/day	once/day	home cooked meal	never smoker	5	<6 hours	moderate	mild	mild	mild	mild	moderate	mild	very active	other GI disease	no medicine	other GI disease	1.5494	58	3	no	regularly	no	no	high	1	1	1	4	0	0	3
23	female	public	medical	not married	30001-60000	islam	hostel/mess	never missed meal	never delayed meal	3	thrice/week	thrice/week	thrice/week	once/week	once/day	twice/week	thrice/week	thrice/week	thrice/week	restaurant cooked meal	never smoker	5	6-8 hours	mild	moderate	mild	mild	mild	mild	moderate	moderately active	no disease	no medicine	FGID	1.5494	64	3	no	regularly	no	no	high	1	1	1	1	0	0	3
21	female	public	medical	not married	30001-60000	hinduism	home(with relatives)	never missed meal	never delayed meal	3	thrice/week	thrice/week	thrice/week	twice/week	once/day	twice/week	once/day	once/day	thrice/week	home cooked meal	never smoker	5	6-8 hours	mild	mild	moderate	none	mild	moderate	mild	moderately active	other GI disease	no medicine	FGID	1.2446	56	4	no	irregularly	no	no	low	1	0	3	3	0	0	3
22	female	public	medical	not married	30001-60000	islam	home(with relatives)	never missed meal	never delayed meal	4	thrice/week	thrice/week	thrice/week	thrice/week	thrice/week	once/week	once/week	thrice/week	thrice/week	home cooked meal	never smoker	5	6-8 hours	mild	mild	moderate	moderate	mild	moderate	mild	moderately active	other GI disease	no medicine	no disease	1.524	64	4	yes	regularly	no	no	high	1	0	0	3	1	0	3
23	female	public	medical	not married	>60000	islam	home(with family)	none of the above	none of the above	3	thrice/week	thrice/week	thrice/week	twice/week	once/day	twice/week	once/day	once/day	thrice/week	home cooked meal	never smoker	5	6-8 hours	mild	mild	mild	mild	mild	mild	moderate	moderately active	no disease	no medicine	no disease	1.524	58	4	no	regularly	no	no	low	1	1	0	3	0	1	3
22	female	public	medical	not married	30001-60000	islam	home(with family)	never missed meal	never delayed meal	3	thrice/week	thrice/week	thrice/week	twice/week	thrice/week	twice/week	thrice/week	thrice/week	thrice/week	meal from college canteen	never smoker	5	6-8 hours	mild	mild	moderate	mild	moderate	mild	moderate	moderately active	no disease	no medicine	no disease	1.2446	55	3	no	regularly	no	no	low	1	1	1	1	0	0	3
23	female	public	medical	not married	10000-30000	hinduism	hostel/mess	never missed meal	never delayed meal	4	thrice/week	thrice/week	thrice/week	once/week	once/week	twice/week	once/day	thrice/week	thrice/week	home cooked meal	never smoker	5	6-8 hours	mild	mild	moderate	mild	moderate	mild	mild	moderately active	no disease	no medicine	no disease	1.5494	60	4	no	irregularly	no	no	low	1	1	0	3	0	0	0
21	male	public	medical	not married	>60000	islam	home(with family)	never missed meal	never delayed meal	4	thrice/week	thrice/week	thrice/week	twice/week	once/day	twice/week	once/week	thrice/week	thrice/week	home cooked meal	never smoker	5	>8 hours	mild	mild	mild	mild	mild	none	mild	very active	no disease	no medicine	other GI disease	1.5494	55	4	no	irregularly	no	no	low	1	1	1	1	0	0	0
21	male	public	medical	not married	30001-60000	islam	home(with family)	never missed meal	never delayed meal	4	thrice/week	thrice/week	thrice/week	thrice/week	thrice/week	thrice/week	thrice/week	thrice/week	thrice/week	home cooked meal	never smoker	1, 5	<6 hours	mild	mild	mild	mild	mild	mild	moderate	moderately active	no disease	no medicine	other GI disease	1.524	58	4	no	regularly	no	no	low	1	3	1	3	0	1	0
21	male	public	medical	not married	30001-60000	islam	home(with relatives)	never missed meal	never delayed meal	3	thrice/week	thrice/week	thrice/week	thrice/week	thrice/week	once/week	thrice/week	thrice/week	thrice/week	restaurant cooked meal	former smoker	5	<6 hours	moderate	moderate	mild	mild	moderate	mild	moderate	moderately active	no disease	no medicine	no disease	1.651	75	3	no	regularly	no	no	low	0	1	1	1	0	0	3
21	female	public	medical	not married	>60000	islam	hostel/mess	occationally missed meal	regularly delayed meal	3	thrice/week	once/day	thrice/week	once/week	once/week	twice/week	thrice/week	once/week	once/day	meal from college canteen	never smoker	5	<6 hours	moderate	mild	mild	severe	moderate	moderate	moderate	moderately active	no disease	no medicine	others	1.6002	58	2	no	irregularly	no	no	low	1	0	0	0	0	0	3
25	male	public	others	not married	>60000	islam	home(with family)	occationally missed meal	regularly delayed meal	3	thrice/week	once/day	none	twice/week	none	once/day	thrice/week	thrice/week	thrice/week	home cooked meal	never smoker	5	6-8 hours	none	none	mild	mild	mild	moderate	moderate	very active	no disease	no medicine	others	1.8288	105	1.5	no	irregularly	no	no	low	1	3	1	0	1	0	3
22	female	public	medical	not married	>60000	islam	hostel/mess	occationally missed meal	occationally delayed meal	3	once/day	once/day	once/day	once/day	none	once/week	thrice/week	once/day	thrice/week	meal from college canteen	never smoker	5	<6 hours	mild	mild	mild	moderate	none	moderate	mild	inactive	no disease	no medicine	others	1.5494	62	2	no	irregularly	no	no	low	0	1	4	4	1	2	0
23	female	public	medical	not married	30001-60000	islam	hostel/mess	occationally missed meal	occationally delayed meal	3	thrice/week	once/week	thrice/week	once/week	once/week	once/week	thrice/week	thrice/week	thrice/week	meal from college canteen	never smoker	5	<6 hours	mild	mild	moderate	moderate	moderate	moderate	moderate	moderately active	no disease	no medicine	others	1.4478	55	2	no	irregularly	no	yes	low	0	2	3	3	1	0	3
22	female	public	medical	not married	30001-60000	islam	home(with family)	occationally missed meal	occationally delayed meal	3	none	thrice/week	twice/week	twice/week	thrice/week	twice/week	none	thrice/week	thrice/week	home cooked meal	never smoker	5	<6 hours	mild	moderate	moderate	moderate	moderate	moderate	severe	inactive	no disease	no medicine	others	1.2446	55	2.5	no	irregularly	no	no	low	4	1	1	2	2	3	2
21	female	public	biological	not married	10000-30000	islam	home(with relatives)	occationally missed meal	occationally delayed meal	4	thrice/week	once/week	thrice/week	twice/week	thrice/week	once/week	once/day	once/day	once/day	home cooked meal	never smoker	5	<6 hours	moderate	moderate	severe	mild	moderate	moderate	moderate	moderately active	no disease	no medicine	other GI disease	1.6002	57	3	no	irregularly	no	no	high	0	4	4	3	0	0	3
23	male	public	medical	not married	>60000	islam	hostel/mess	occationally missed meal	occationally delayed meal	3	thrice/week	once/week	once/day	once/week	thrice/week	once/week	thrice/week	once/day	thrice/week	restaurant cooked meal	never smoker	5	<6 hours	mild	mild	mild	moderate	none	mild	moderate	inactive	other GI disease	GI medicine	FGID	1.5494	79	2	no	regularly	no	no	high	0	4	4	3	0	0	2
21	female	public	biological	not married	>60000	islam	home(with family)	regularly missed meal	occationally delayed meal	3	thrice/week	once/day	once/day	thrice/week	thrice/week	twice/week	once/week	once/day	thrice/week	home cooked meal	never smoker	5	>8 hours	moderate	moderate	none	very severe	moderate	very severe	severe	moderately active	FGID	GI medicine	FGID	1.524	40	1.8	no	irregularly	no	yes	high	4	0	0	0	3	3	1
22	male	public	others	not married	10000-30000	islam	hostel/mess	occationally missed meal	occationally delayed meal	4	once/day	once/week	once/day	once/week	once/day	once/week	once/day	once/day	once/day	home cooked meal	former smoker	5	6-8 hours	severe	mild	severe	severe	severe	severe	severe	moderately active	FGID	GI medicine	FGID	1.651	55	1	no	never	yes	yes	low	1	4	1	0	2	2	1
23	male	public	medical	not married	10000-30000	islam	hostel/mess	occationally missed meal	occationally delayed meal	3	thrice/week	once/day	once/day	once/week	none	thrice/week	once/day	thrice/week	thrice/week	restaurant cooked meal	never smoker	5	<6 hours	mild	mild	mild	mild	none	mild	none	moderately active	no disease	no medicine	no disease	1.7018	58	2	no	regularly	no	no	low	0	2	2	3	1	1	0
41	male	others	biological	not married	>60000	islam	hostel/mess	regularly missed meal	regularly delayed meal	2	thrice/week	thrice/week	once/day	thrice/week	none	once/week	thrice/week	thrice/week	thrice/week	home cooked meal	regular smoker	5	<6 hours	none	none	mild	mild	mild	none	mild	very active	no disease	no medicine	others	1.6256	56	2	no	never	no	no	low	0	2	0	3	1	0	0
23	female	private	medical	not married	>60000	islam	home(with family)	occationally missed meal	occationally delayed meal	3	thrice/week	once/day	thrice/week	once/day	thrice/week	once/week	thrice/week	thrice/week	thrice/week	home cooked meal	never smoker	5	6-8 hours	mild	mild	none	none	mild	none	mild	moderately active	no disease	no medicine	others	1.524	56	2	no	regularly	no	no	high	0	2	2	3	1	1	0
21	female	private	others	not married	30001-60000	islam	hostel/mess	regularly missed meal	occationally delayed meal	2	once/day	thrice/week	thrice/week	thrice/week	thrice/week	once/week	once/week	once/day	once/day	meal from college canteen	never smoker	5	6-8 hours	moderate	mild	mild	none	moderate	mild	severe	moderately active	no disease	no medicine	others	1.6256	56	1.5	no	irregularly	yes	yes	high	0	2	0	4	3	2	1
22	male	public	others	not married	<10000	islam	home(with family)	occationally missed meal	occationally delayed meal	3	once/day	thrice/week	none	once/day	thrice/week	thrice/week	once/day	once/day	thrice/week	home cooked meal	never smoker	5	6-8 hours	mild	moderate	mild	moderate	moderate	mild	moderate	inactive	no disease	no medicine	others	1.6256	48	4	no	irregularly	no	yes	low	0	4	0	3	0	2	3
24	female	public	others	not married	10000-30000	islam	hostel/mess	occationally missed meal	occationally delayed meal	4	none	once/day	none	once/day	once/day	once/day	none	thrice/week	thrice/week	meal from college canteen	never smoker	5	6-8 hours	mild	severe	none	mild	none	none	none	moderately active	no disease	no medicine	no disease	1.524	55	3	no	irregularly	yes	yes	low	2	2	0	0	1	1	0
24	female	public	medical	not married	10000-30000	islam	home(with family)	occationally missed meal	regularly delayed meal	3	thrice/week	once/day	thrice/week	thrice/week	once/week	twice/week	once/day	once/day	none	home cooked meal	never smoker	5	<6 hours	none	mild	mild	moderate	mild	mild	mild	very active	no disease	no medicine	others	1.6002	55	1	no	irregularly	no	no	low	3	2	4	3	1	3	0
23	female	public	medical	not married	>60000	islam	home(with family)	occationally missed meal	regularly delayed meal	4	thrice/week	once/day	thrice/week	thrice/week	thrice/week	none	once/day	thrice/week	thrice/week	home cooked meal	never smoker	5	6-8 hours	moderate	mild	mild	moderate	moderate	mild	moderate	moderately active	no disease	no medicine	others	1.6256	42	1.5	no	irregularly	no	no	high	0	4	4	1	2	3	3
24	male	public	medical	not married	30001-60000	islam	home(with family)	occationally missed meal	occationally delayed meal	4	thrice/week	once/day	once/day	once/week	once/week	twice/week	once/week	twice/week	once/day	home cooked meal	never smoker	5	6-8 hours	mild	moderate	moderate	mild	severe	none	mild	moderately active	FGID	no medicine	other GI disease	2.032	74	2	no	regularly	no	no	low	0	4	4	0	0	0	0
22	male	private	others	not married	>60000	islam	home(with family)	occationally missed meal	occationally delayed meal	3	once/day	thrice/week	once/day	thrice/week	once/day	once/day	once/day	once/day	once/day	home cooked meal	regular smoker	0, 1	<6 hours	mild	none	mild	mild	mild	none	mild	moderately active	no disease	no medicine	other GI disease	1.7526	65	3	yes	never	no	no	high	0	4	0	0	2	2	1
24	male	public	others	not married	>60000	islam	hostel/mess	occationally missed meal	occationally delayed meal	3	twice/week	once/day	once/day	twice/week	thrice/week	thrice/week	once/day	once/day	thrice/week	restaurant cooked meal	former smoker	0, 1, 2, 3	<6 hours	very severe	none	moderate	very severe	none	none	moderate	moderately active	other GI disease	no medicine	no disease	1.651	63	2	yes	never	no	no	high	0	4	3	0	0	2	1
28	male	public	others	not married	>60000	islam	home(with family)	occationally missed meal	occationally delayed meal	5	thrice/week	once/day	once/day	twice/week	none	twice/week	twice/week	once/day	once/day	home cooked meal	regular smoker	0, 1, 2, 3	6-8 hours	mild	none	very severe	moderate	moderate	mild	moderate	moderately active	no disease	non OTC non GI medicine	other GI disease	1.7272	55	5	no	irregularly	no	no	low	0	0	0	0	3	3	2
25	female	public	medical	not married	30001-60000	islam	home(with family)	never missed meal	occationally delayed meal	5	thrice/week	once/week	once/day	once/week	thrice/week	twice/week	thrice/week	once/day	once/day	home cooked meal	never smoker	5	6-8 hours	none	severe	mild	mild	moderate	mild	moderate	moderately active	FGID	no medicine	others	1.4224	49	1.5	no	regularly	yes	no	low	0	4	4	0	0	2	1
23	female	public	medical	not married	30001-60000	islam	hostel/mess	regularly missed meal	regularly delayed meal	4	thrice/week	once/week	once/day	twice/week	thrice/week	twice/week	once/day	once/day	once/day	meal from college canteen	never smoker	5	6-8 hours	mild	mild	moderate	moderate	severe	moderate	moderate	moderately active	no disease	no medicine	others	1.6002	68	3	no	irregularly	no	no	low	4	4	4	3	1	1	2
25	male	private	medical	not married	30001-60000	islam	hostel/mess	never missed meal	occationally delayed meal	4	thrice/week	once/week	once/week	thrice/week	thrice/week	thrice/week	once/week	once/day	once/day	meal from college canteen	never smoker	5	<6 hours	none	moderate	mild	mild	none	none	mild	moderately active	no disease	no medicine	others	1.8034	82	1.5	no	irregularly	no	no	low	0	2	4	3	1	1	0
24	female	private	biological	not married	<10000	islam	home(with family)	never missed meal	never delayed meal	3	thrice/week	thrice/week	once/day	once/day	none	twice/week	once/day	once/day	thrice/week	home cooked meal	never smoker	5	6-8 hours	moderate	mild	severe	mild	none	mild	none	moderately active	no disease	no medicine	others	1.5748	63	1.2	no	never	no	no	high	0	2	4	4	1	1	2
22	male	public	others	not married	10000-30000	islam	hostel/mess	regularly missed meal	regularly delayed meal	2	thrice/week	once/day	thrice/week	thrice/week	none	twice/week	thrice/week	once/week	thrice/week	meal from college canteen	never smoker	5	6-8 hours	moderate	moderate	mild	mild	severe	moderate	severe	moderately active	no disease	no medicine	others	1.5494	76	2	no	irregularly	no	no	high	0	4	0	1	0	2	3
25	male	public	medical	not married	>60000	islam	hostel/mess	never missed meal	occationally delayed meal	3	once/week	once/day	thrice/week	once/week	none	twice/week	thrice/week	thrice/week	thrice/week	home cooked meal	occasional smoker	5	<6 hours	none	mild	mild	mild	none	none	moderate	moderately active	no disease	no medicine	no disease	1.7526	79	3	no	regularly	no	no	high	1	2	4	3	1	0	0
23	female	private	medical	not married	>60000	islam	home(with family)	occationally missed meal	occationally delayed meal	4	once/day	twice/week	thrice/week	once/week	thrice/week	once/week	thrice/week	once/week	once/week	home cooked meal	never smoker	5	>8 hours	moderate	moderate	severe	moderate	moderate	moderate	moderate	moderately active	no disease	no medicine	others	1.6764	70	4	no	irregularly	yes	no	high	0	4	0	0	0	0	2
28	male	public	others	not married	10000-30000	buddhism	home(with family)	never missed meal	occationally delayed meal	4	thrice/week	thrice/week	thrice/week	thrice/week	none	twice/week	none	thrice/week	none	home cooked meal	former smoker	5	6-8 hours	moderate	mild	mild	moderate	mild	moderate	moderate	moderately active	no disease	no medicine	no disease	1.7018	68	4	no	irregularly	no	no	low	0	4	3	4	0	2	1
28	female	public	others	not married	>60000	islam	hostel/mess	occationally missed meal	occationally delayed meal	3	thrice/week	once/day	none	thrice/week	thrice/week	once/week	thrice/week	thrice/week	thrice/week	home cooked meal	never smoker	5	6-8 hours	severe	mild	severe	severe	mild	severe	moderate	inactive	others	no medicine	others	1.6002	43	1	no	irregularly	yes	no	high	4	1	0	0	0	2	1
23	female	public	medical	not married	>60000	islam	hostel/mess	regularly missed meal	occationally delayed meal	3	thrice/week	thrice/week	thrice/week	twice/week	twice/week	twice/week	none	none	twice/week	meal from college canteen	never smoker	5	>8 hours	none	very severe	none	none	very severe	very severe	very severe	inactive	no disease	no medicine	others	1.6002	80	3.5	no	never	no	no	high	2	0	0	0	2	0	1
22	female	private	others	not married	>60000	islam	home(with family)	occationally missed meal	occationally delayed meal	2	thrice/week	once/week	once/week	once/day	thrice/week	none	twice/week	thrice/week	once/week	home cooked meal	never smoker	5	<6 hours	very severe	none	moderate	moderate	very severe	severe	very severe	moderately active	others	non OTC non GI medicine	no disease		61	2	no	regularly	no	no	high	0	0	0	0	2	2	3
26	female	public	others	not married	30001-60000	islam	home(with family)	occationally missed meal	regularly delayed meal	3	none	thrice/week	thrice/week	once/day	none	once/day	once/day	thrice/week	thrice/week	home cooked meal	never smoker	5	6-8 hours	mild	mild	none	severe	none	none	mild	moderately active	no disease	GI medicine	others	1.6764	57	1	no	never	no	yes	high	0	0	0	3	0	2	3
25	male	public	others	not married	>60000	hinduism	hostel/mess	occationally missed meal	occationally delayed meal	3	thrice/week	thrice/week	once/week	twice/week	once/day	twice/week	once/day	thrice/week	thrice/week	restaurant cooked meal	regular smoker	5	<6 hours	mild	moderate	severe	moderate	moderate	mild	mild	moderately active	no disease	no medicine	others	1.6764	67	1.6	no	regularly	yes	yes	high	0	4	4	1	1	0	2
23	male	public	others	not married	>60000	islam	hostel/mess	regularly missed meal	occationally delayed meal	2	thrice/week	once/day	thrice/week	once/day	none	twice/week	once/day	thrice/week	none	meal from college canteen	occasional smoker	0	6-8 hours	mild	mild	mild	mild	mild	none	mild	inactive	others	no medicine	others	1.7018	60	3	no	irregularly	no	no	low	0	4	0	3	3	3	3
24	male	public	others	not married	10000-30000	islam	hostel/mess	never missed meal	never delayed meal	3	none	once/day	once/day	once/day	none	thrice/week	thrice/week	once/day	none	home cooked meal	never smoker	5	6-8 hours	none	mild	none	mild	none	none	none	moderately active	FGID	no medicine	no disease	1.6764	65	2	no	irregularly	no	no	low	0	4	4	1	1	1	0
23	male	public	others	not married	30001-60000	islam	hostel/mess	regularly missed meal	regularly delayed meal	3	thrice/week	once/day	thrice/week	once/day	thrice/week	twice/week	once/day	once/day	once/day	restaurant cooked meal	regular smoker	5	6-8 hours	moderate	none	moderate	moderate	moderate	moderate	moderate	very active	no disease	no medicine	others	1.7018	58	3	no	irregularly	no	no	low	0	4	0	1	0	3	3
22	male	public	others	not married	10000-30000	hinduism	hostel/mess	occationally missed meal	occationally delayed meal	3	thrice/week	once/day	once/day	once/day	thrice/week	once/week	thrice/week	none	thrice/week	home cooked meal	never smoker	5	6-8 hours	mild	moderate	severe	moderate	none	mild	mild	moderately active	no disease	no medicine	no disease	1.7272	61	2	no	regularly	no	no	high	0	4	4	0	0	0	3
23	female	public	others	not married	30001-60000	islam	hostel/mess	occationally missed meal	regularly delayed meal	4	thrice/week	thrice/week	thrice/week	once/day	thrice/week	once/week	thrice/week	once/day	thrice/week	meal from college canteen	never smoker	5	6-8 hours	mild	mild	moderate	mild	moderate	mild	moderate	moderately active	no disease	no medicine	others	1.5494	57	1.5	yes	regularly	no	no	low	0	4	0	1	0	0	0
22	male	public	others	not married	30001-60000	islam	hostel/mess	never missed meal	regularly delayed meal	4	none	thrice/week	none	once/day	once/day	once/day	once/day	once/day	once/day	meal from college canteen	occasional smoker	5	6-8 hours	very severe	mild	moderate	mild	severe	moderate	very severe	very active	no disease	no medicine	FGID	1.7018	59	2	no	irregularly	no	no	low	4	2	2	2	2	0	3
23	male	public	others	not married	30001-60000	islam	hostel/mess	occationally missed meal	occationally delayed meal	3	none	thrice/week	thrice/week	none	thrice/week	thrice/week	thrice/week	thrice/week	none	home cooked meal	never smoker	5	<6 hours	none	none	none	mild	moderate	none	none	very active	no disease	no medicine	no disease	1.7526	83	2.5	no	irregularly	no	no	low	3	4	4	1	1	1	0
23	male	public	others	married	10000-30000	islam	hostel/mess	regularly missed meal	occationally delayed meal	2	once/day	once/day	thrice/week	thrice/week	thrice/week	thrice/week	once/week	once/day	thrice/week	restaurant cooked meal	occasional smoker	5	>8 hours	none	none	mild	none	none	none	none	very active	no disease	no medicine	no disease	1.6256	62	3	no	never	no	no	low	1	0	0	3	0	0	0
23	male	public	others	not married	<10000	islam	hostel/mess	occationally missed meal	never delayed meal	2	thrice/week	once/day	thrice/week	once/week	thrice/week	once/week	thrice/week	once/week	thrice/week	meal from college canteen	never smoker	5	6-8 hours	mild	moderate	none	mild	mild	mild	moderate	very active	others	no medicine	other GI disease	1.6764	70	1.5	yes	irregularly	no	no	low	4	2	2	4	0	3	1
22	male	public	others	not married	<10000	islam	hostel/mess	occationally missed meal	occationally delayed meal	2	none	thrice/week	once/day	once/day	none	none	once/day	none	none	home cooked meal	never smoker	5	<6 hours	moderate	mild	moderate	moderate	moderate	mild	mild	inactive	no disease	no medicine	FGID	1.651	70	2	no	regularly	no	no	low	0	4	0	3	3	2	3
21	female	public	biological	not married	10000-30000	hinduism	hostel/mess	regularly missed meal	regularly delayed meal	2	none	thrice/week	thrice/week	thrice/week	none	twice/week	thrice/week	none	none	home cooked meal	never smoker	5	<6 hours	mild	moderate	severe	very severe	very severe	very severe	very severe	very active	no disease	no medicine	others	1.5748	56	1.5	no	irregularly	no	no	high	1	0	0	1	0	0	3
20	female	public	biological	not married	30001-60000	islam	hostel/mess	occationally missed meal	occationally delayed meal	3	thrice/week	once/day	twice/week	once/week	none	once/week	thrice/week	thrice/week	twice/week	home cooked meal	never smoker	5	<6 hours	mild	mild	mild	moderate	severe	moderate	severe	moderately active	others	non OTC non GI medicine	others	1.2446	63	1.5	no	irregularly	no	yes	high	2	0	2	4	2	2	2
23	male	public	others	not married	10000-30000	islam	hostel/mess	occationally missed meal	occationally delayed meal	4	thrice/week	once/day	none	thrice/week	thrice/week	once/day	once/day	once/day	thrice/week	restaurant cooked meal	never smoker	5	6-8 hours	severe	none	very severe	severe	severe	mild	severe	moderately active	other GI disease	GI medicine	other GI disease	1.651	52	3	no	irregularly	no	yes	low	1	0	0	0	0	0	2
21	female	public	others	not married	30001-60000	islam	hostel/mess	occationally missed meal	occationally delayed meal	3	thrice/week	once/day	thrice/week	once/week	thrice/week	once/day	once/day	thrice/week	thrice/week	meal from college canteen	never smoker	5	<6 hours	moderate	mild	severe	moderate	moderate	moderate	moderate	very active	FGID	GI medicine	FGID	1.5494	52	4	no	irregularly	no	no	low	4	4	2	0	3	0	3
23	female	public	others	not married	>60000	islam	home(with family)	never missed meal	occationally delayed meal	4	thrice/week	thrice/week	none	thrice/week	none	twice/week	none	once/day	once/day	home cooked meal	never smoker	5	>8 hours	moderate	mild	mild	mild	moderate	mild	moderate	moderately active	no disease	no medicine	no disease	1.5494	62	1	no	irregularly	no	no	low	0	1	1	4	0	2	1
23	male	public	others	not married	10000-30000	islam	hostel/mess	never missed meal	occationally delayed meal	3	none	once/day	once/day	once/day	thrice/week	once/week	thrice/week	thrice/week	thrice/week	home cooked meal	never smoker	5	6-8 hours	mild	mild	mild	mild	none	none	none	very active	no disease	no medicine	other GI disease	1.7526	65	2	no	irregularly	no	no	low	0	4	4	1	1	1	0
20	female	public	biological	not married	<10000	islam	home(with relatives)	occationally missed meal	occationally delayed meal	3	thrice/week	thrice/week	once/day	thrice/week	none	thrice/week	thrice/week	once/day	none	home cooked meal	never smoker	5	<6 hours	moderate	mild	none	severe	moderate	mild	moderate	moderately active	no disease	no medicine	others	1.524	42	2.5	no	irregularly	no	yes	low	4	4	0	1	3	1	3
28	male	private	medical	not married	>60000	christianism	home(with family)	never missed meal	occationally delayed meal	3	once/week	thrice/week	none	thrice/week	thrice/week	twice/week	thrice/week	once/day	once/day	home cooked meal	regular smoker	5	6-8 hours	none	none	mild	none	none	none	none	moderately active	no disease	no medicine	no disease	1.5494	85	2	no	irregularly	no	no	low	3	2	2	3	1	1	0
25	female	public	others	not married	<10000	islam	hostel/mess	occationally missed meal	regularly delayed meal	3	none	thrice/week	thrice/week	thrice/week	once/day	none	thrice/week	none	thrice/week	meal from college canteen	never smoker	5	<6 hours	moderate	mild	mild	severe	moderate	moderate	moderate	moderately active	FGID	no medicine	FGID	1.5494	54	2.5	no	irregularly	no	no	high	0	2	4	3	3	0	3
22	male	private	others	not married	30001-60000	islam	home(with family)	occationally missed meal	occationally delayed meal	2	once/day	thrice/week	once/week	thrice/week	thrice/week	once/day	once/day	thrice/week	thrice/week	home cooked meal	never smoker	5	6-8 hours	mild	mild	mild	moderate	moderate	mild	moderate	moderately active	no disease	no medicine	no disease	1.7526	64	1.5	no	irregularly	no	no	low	0	2	2	0	1	0	0
20	male	private	others	not married	10000-30000	islam	hostel/mess	never missed meal	occationally delayed meal	3	none	once/day	thrice/week	once/day	thrice/week	thrice/week	thrice/week	thrice/week	once/day	meal from college canteen	occasional smoker	5	<6 hours	mild	mild	none	mild	mild	mild	mild	moderately active	no disease	no medicine	no disease	1.6256	70	1.5	no	irregularly	no	no	low	3	1	3	3	1	3	0
20	female	private	others	not married	30001-60000	islam	home(with family)	regularly missed meal	regularly delayed meal	2	once/day	once/day	none	thrice/week	thrice/week	thrice/week	thrice/week	once/day	thrice/week	home cooked meal	never smoker	5	>8 hours	severe	very severe	very severe	very severe	severe	severe	moderate	moderately active	others	non OTC non GI medicine	others	1.6256	60	3	no	regularly	yes	yes	low	0	2	0	0	0	3	1
23	male	public	others	not married	10000-30000	islam	hostel/mess	never missed meal	regularly delayed meal	3	once/day	once/day	thrice/week	none	none	once/day	once/week	twice/week	none	home cooked meal	never smoker	5	6-8 hours	moderate	mild	severe	mild	none	mild	mild	inactive	no disease	no medicine	others	1.651	51	2	no	irregularly	no	no	low	0	4	0	1	1	0	0
24	female	public	others	not married	30001-60000	islam	home(with family)	occationally missed meal	occationally delayed meal	3	thrice/week	thrice/week	once/day	twice/week	once/day	thrice/week	thrice/week	none	none	home cooked meal	never smoker	5	6-8 hours	none	mild	moderate	mild	severe	severe	severe	moderately active	no disease	no medicine	FGID	1.6764	60.5	3	no	never	no	no	low	0	4	0	1	0	0	3
21	female	private	others	not married	30001-60000	islam	hostel/mess	occationally missed meal	occationally delayed meal	3	none	once/day	thrice/week	once/day	thrice/week	none	none	thrice/week	none	meal from college canteen	never smoker	5	6-8 hours	moderate	very severe	mild	moderate	mild	mild	mild	inactive	others	no medicine	others	1.6002	60	2	no	regularly	no	no	low	2	0	0	2	3	2	0
22	male	public	others	not married	>60000	islam	home(with family)	never missed meal	never delayed meal	5	none	once/week	once/week	once/week	once/day	once/day	thrice/week	none	thrice/week	home cooked meal	never smoker	5	6-8 hours	none	severe	none	moderate	very severe	moderate	severe	moderately active	no disease	no medicine	no disease	1.6002	48	4	yes	irregularly	no	no	high	0	2	0	1	1	0	0
23	male	public	others	not married	<10000	islam	home(with family)	occationally missed meal	occationally delayed meal	3	thrice/week	thrice/week	thrice/week	once/day	thrice/week	thrice/week	thrice/week	thrice/week	thrice/week	home cooked meal	never smoker	5	6-8 hours	mild	mild	mild	moderate	mild	mild	mild	inactive	no disease	no medicine	others	1.5494	80	1.5	no	irregularly	no	no	high	4	1	0	0	0	0	0
21	female	public	biological	2	10000-30000	islam	hostel/mess	regularly missed meal	regularly delayed meal	2	none	once/day	once/week	none	once/week	once/day	once/day	none	thrice/week	home cooked meal	never smoker	5	<6 hours	mild	none	severe	mild	none	none	mild	very active	others	GI medicine	others	1.5748	48	3	no	regularly	yes	no	low	0	2	0	0	1	0	0
22	female	public	biological	not married	30001-60000	islam	hostel/mess	none of the above	occationally delayed meal	3	thrice/week	thrice/week	once/day	once/day	thrice/week	once/day	none	none	none	home cooked meal	never smoker	5	<6 hours	mild	mild	moderate	mild	none	none	none	moderately active	others	non OTC non GI medicine	others	1.651	90	6	no	regularly	no	yes	high	4	4	4	0	1	0	3
21	male	public	others	not married	30001-60000	islam	hostel/mess	never missed meal	occationally delayed meal	3	thrice/week	none	once/day	none	none	once/day	once/week	none	twice/week	meal from college canteen	never smoker	5	6-8 hours	none	none	moderate	moderate	severe	severe	severe	moderately active	no disease	no medicine	others	1.6764	87	4	no	never	no	no	low	0	4	0	2	1	0	1
20	female	public	biological	not married	10000-30000	islam	hostel/mess	occationally missed meal	occationally delayed meal	3	none	thrice/week	thrice/week	once/day	once/day	thrice/week	none	thrice/week	once/day	home cooked meal	never smoker	5	6-8 hours	mild	mild	mild	mild	mild	none	mild	very active	no disease	no medicine	others	1.5494	50	7	no	regularly	no	no	low	0	4	4	3	1	1	0
20	male	private	others	not married	30001-60000	islam	hostel/mess	occationally missed meal	occationally delayed meal	3	none	once/day	once/day	thrice/week	thrice/week	once/week	thrice/week	thrice/week	thrice/week	home cooked meal	regular smoker	5	6-8 hours	moderate	mild	moderate	mild	mild	mild	moderate	inactive	no disease	no medicine	others	1.7018	67	1.5	no	regularly	no	no	high	0	1	0	0	0	0	1
20	female	public	others	not married	30001-60000	islam	hostel/mess	regularly missed meal	regularly delayed meal	1	none	thrice/week	once/day	thrice/week	none	none	none	none	none	meal from college canteen	never smoker	5	<6 hours	very severe	none	mild	very severe	very severe	none	very severe	inactive	other GI disease	GI medicine	other GI disease	1.651	57	2.5	no	regularly	yes	no	low	3	2	3	3	1	2	1
21	male	public	others	not married	<10000	islam	hostel/mess	occationally missed meal	occationally delayed meal	2	none	none	none	once/day	none	once/day	thrice/week	thrice/week	thrice/week	meal from college canteen	never smoker	5	6-8 hours	mild	moderate	moderate	moderate	mild	mild	mild	moderately active	others	no medicine	others	1.5494	68	2	no	irregularly	no	no	high	1	4	0	0	0	2	3
23	male	public	others	not married	>60000	islam	home(with family)	occationally missed meal	occationally delayed meal	3	thrice/week	once/day	once/day	once/day	once/week	twice/week	once/day	thrice/week	thrice/week	home cooked meal	never smoker	5	<6 hours	moderate	mild	none	severe	moderate	severe	mild	very active	no disease	no medicine	others	1.5494	56	2	no	regularly	no	no	low	0	2	2	1	0	0	2
20	female	public	others	not married	10000-30000	hinduism	hostel/mess	occationally missed meal	occationally delayed meal	3	once/week	once/day	once/day	once/day	none	once/week	thrice/week	once/day	none	meal from college canteen	never smoker	5	<6 hours	none	mild	mild	moderate	none	none	none	very active	no disease	no medicine	no disease	1.6256	52	1	no	regularly	no	no	low	1	0	0	0	1	0	0
20	female	public	others	married	<10000	islam	hostel/mess	occationally missed meal	occationally delayed meal	4	thrice/week	thrice/week	none	none	none	thrice/week	thrice/week	thrice/week	none	home cooked meal	never smoker	2	<6 hours	none	none	none	moderate	severe	severe	severe	inactive	no disease	no medicine	no disease	1.5748	48	1.5	no	never	no	no	low	3	1	3	4	2	3	3
19	female	public	others	not married	<10000	islam	hostel/mess	occationally missed meal	occationally delayed meal	3	thrice/week	thrice/week	thrice/week	once/day	none	once/day	thrice/week	none	none	home cooked meal	never smoker	5	6-8 hours	mild	mild	mild	mild	mild	none	mild	moderately active	no disease	no medicine	others	1.4986	53	4	no	irregularly	no	no	low	0	0	4	3	1	0	0
22	male	public	others	not married	10000-30000	islam	hostel/mess	occationally missed meal	occationally delayed meal	2	none	none	none	thrice/week	none	thrice/week	thrice/week	once/day	thrice/week	home cooked meal	never smoker	5	6-8 hours	moderate	none	moderate	moderate	mild	moderate	severe	moderately active	no disease	no medicine	others	1.7018	70	2	no	irregularly	no	no	low	0	2	0	3	3	0	3
21	female	public	others	not married	10000-30000	islam	home(with family)	occationally missed meal	occationally delayed meal	4	thrice/week	once/day	thrice/week	once/week	thrice/week	once/week	once/week	once/day	thrice/week	home cooked meal	never smoker	5	6-8 hours	mild	mild	moderate	mild	none	none	none	moderately active	no disease	no medicine	others	1.651	64	1	no	regularly	no	no	low	3	3	0	3	1	1	0
19	male	public	others	not married	10000-30000	islam	home(with family)	never missed meal	occationally delayed meal	4	thrice/week	once/day	once/day	once/week	thrice/week	once/week	thrice/week	thrice/week	once/day	home cooked meal	never smoker	5	<6 hours	none	none	none	mild	none	mild	mild	moderately active	no disease	OTC non GI medicine	others	1.7526	56	7	no	irregularly	no	yes	low	0	0	2	3	1	1	0
21	female	public	others	not married	10000-30000	islam	hostel/mess	occationally missed meal	never delayed meal	4	thrice/week	thrice/week	thrice/week	once/day	thrice/week	thrice/week	none	thrice/week	thrice/week	home cooked meal	never smoker	5	6-8 hours	mild	mild	moderate	moderate	moderate	mild	moderate	moderately active	no disease	no medicine	other GI disease	1.651	50	7	no	irregularly	no	no	low	0	2	0	3	3	2	0
20	female	public	others	not married	30001-60000	islam	hostel/mess	occationally missed meal	occationally delayed meal	3	thrice/week	thrice/week	once/day	none	none	none	none	none	none	meal from college canteen	never smoker	5	6-8 hours	mild	mild	mild	moderate	none	none	none	moderately active	no disease	no medicine	no disease	1.524	46	3	no	irregularly	no	no	high	1	4	1	0	0	0	0
20	female	public	others	not married	10000-30000	islam	home(with family)	occationally missed meal	occationally delayed meal	3	none	thrice/week	once/day	once/day	none	none	thrice/week	thrice/week	thrice/week	home cooked meal	never smoker	5	6-8 hours	none	moderate	mild	none	mild	none	none	moderately active	no disease	no medicine	others	1.6256	58	1.5	no	never	no	no	low	0	2	4	1	0	0	0
21	male	public	others	not married	10000-30000	islam	hostel/mess	never missed meal	occationally delayed meal	3	once/day	none	none	none	none	none	once/day	thrice/week	none	home cooked meal	never smoker	5	6-8 hours	none	moderate	moderate	mild	none	none	none	inactive	no disease	no medicine	other GI disease	1.6764	60	2.5	no	irregularly	no	no	low	1	4	1	4	0	0	0
25	male	public	others	not married	10000-30000	islam	hostel/mess	never missed meal	regularly delayed meal	3	thrice/week	once/day	none	thrice/week	none	twice/week	once/day	none	once/day	restaurant cooked meal	regular smoker	5	6-8 hours	mild	mild	mild	very severe	severe	moderate	none	very active	others	non OTC non GI medicine	others	1.651	71	1.5	no	never	yes	no	low	2	2	4	0	1	1	0
22	female	public	others	not married	30001-60000	hinduism	home(with family)	regularly missed meal	regularly delayed meal	2	once/day	thrice/week	twice/week	thrice/week	once/week	twice/week	twice/week	once/week	twice/week	home cooked meal	never smoker	5	6-8 hours	moderate	none	very severe	severe	moderate	severe	moderate	inactive	other GI disease	no medicine	other GI disease	1.524	46	1	no	irregularly	yes	no	low	0	0	1	4	3	2	2
21	female	public	others	not married	10000-30000	islam	hostel/mess	never missed meal	occationally delayed meal	3	thrice/week	twice/week	thrice/week	once/day	once/week	thrice/week	thrice/week	once/day	once/day	meal from college canteen	never smoker	5	6-8 hours	mild	mild	mild	none	none	none	mild	moderately active	FGID	no medicine	others	1.5748	49	2.5	no	irregularly	no	no	high	1	0	0	0	0	0	0
23	male	private	others	not married	<10000	hinduism	home(with family)	regularly missed meal	occationally delayed meal	1	thrice/week	thrice/week	once/day	thrice/week	thrice/week	none	none	thrice/week	once/day	meal from college canteen	occasional smoker	5	<6 hours	none	severe	moderate	none	severe	severe	very severe	moderately active	no disease	no medicine	no disease	1.7526	89	2	no	regularly	no	no	low	0	4	0	0	3	2	3
23	female	public	others	not married	30001-60000	islam	hostel/mess	occationally missed meal	occationally delayed meal	4	thrice/week	once/day	once/week	twice/week	once/day	twice/week	thrice/week	thrice/week	thrice/week	meal from college canteen	never smoker	5	6-8 hours	mild	moderate	moderate	none	mild	none	severe	inactive	no disease	no medicine	others	1.524	54	2	no	irregularly	no	no	low	1	0	0	0	0	0	0
21	female	private	biological	not married	>60000	hinduism	home(with family)	occationally missed meal	occationally delayed meal	5	once/day	thrice/week	thrice/week	thrice/week	thrice/week	once/week	thrice/week	once/day	once/day	home cooked meal	never smoker	5	<6 hours	severe	none	moderate	severe	mild	moderate	moderate	moderately active	no disease	no medicine	no disease	1.5494	47	3	no	irregularly	no	no	high	0	4	0	1	1	0	3
23	male	public	biological	not married	30001-60000	islam	hostel/mess	never missed meal	occationally delayed meal	3	twice/week	once/week	once/week	once/day	none	once/week	once/day	once/week	thrice/week	meal from college canteen	never smoker	5	<6 hours	none	mild	moderate	moderate	none	none	none	moderately active	no disease	no medicine	others	1.7526	64	2	no	irregularly	no	no	low	3	4	4	1	0	0	0
23	male	public	others	not married	10000-30000	islam	hostel/mess	never missed meal	occationally delayed meal	2	none	once/day	once/day	thrice/week	thrice/week	once/week	once/week	once/week	thrice/week	home cooked meal	never smoker	5	6-8 hours	mild	severe	mild	mild	none	none	none	moderately active	no disease	no medicine	others	1.7272	70	5	no	never	no	no	low	0	4	3	2	3	1	0
23	female	public	medical	not married	>60000	islam	home(with family)	occationally missed meal	occationally delayed meal	4	thrice/week	once/week	once/week	twice/week	once/day	twice/week	none	thrice/week	thrice/week	restaurant cooked meal	never smoker	5	<6 hours	moderate	mild	moderate	severe	none	moderate	moderate	moderately active	FGID	GI medicine	FGID	1.6002	60	1	no	irregularly	no	no	low	1	1	1	1	0	0	3
18	male	public	others	not married	10000-30000	hinduism	hostel/mess	occationally missed meal	occationally delayed meal	2	once/day	once/day	none	thrice/week	none	once/week	once/day	once/day	thrice/week	home cooked meal	never smoker	5	6-8 hours	mild	mild	mild	moderate	severe	moderate	moderate	moderately active	no disease	no medicine	other GI disease	1.7018	58	2	no	regularly	no	no	low	0	0	0	0	0	3	3
20	male	private	medical	not married	30001-60000	islam	home(with family)	never missed meal	occationally delayed meal	4	thrice/week	once/day	once/week	once/week	once/week	thrice/week	thrice/week	once/day	once/day	home cooked meal	never smoker	5	6-8 hours	none	mild	moderate	mild	none	none	mild	very active	no disease	no medicine	other GI disease	1.5748	65	3	no	regularly	no	no	low	0	4	4	1	2	1	1
22	female	others	others	married	30001-60000	hinduism	home(with family)	occationally missed meal	occationally delayed meal	2	thrice/week	once/day	once/day	once/day	thrice/week	once/week	thrice/week	thrice/week	thrice/week	home cooked meal	never smoker	5	6-8 hours	mild	mild	moderate	moderate	moderate	moderate	moderate	moderately active	no disease	no medicine	other GI disease	1.6764	60	2	no	regularly	no	no	high	4	4	0	3	2	1	3
23	male	public	others	not married	10000-30000	islam	home(with family)	occationally missed meal	regularly delayed meal	3	thrice/week	thrice/week	once/day	once/day	none	twice/week	twice/week	twice/week	once/day	home cooked meal	never smoker	5	<6 hours	moderate	mild	mild	severe	moderate	moderate	moderate	very active	no disease	no medicine	others	1.6764	92	4	no	irregularly	no	yes	low	1	4	4	0	3	0	3
23	female	public	others	not married	10000-30000	hinduism	home(with family)	occationally missed meal	never delayed meal	4	thrice/week	thrice/week	once/day	once/day	thrice/week	once/day	thrice/week	thrice/week	thrice/week	home cooked meal	never smoker	5	<6 hours	none	none	none	mild	mild	mild	mild	very active	no disease	no medicine	no disease	1.4986	50.9	6	no	regularly	no	no	low	0	4	4	3	0	0	0
27	female	private	medical	married	30001-60000	islam	home(with family)	occationally missed meal	occationally delayed meal	3	thrice/week	once/day	once/week	once/week	thrice/week	once/week	thrice/week	thrice/week	thrice/week	home cooked meal	never smoker	5	6-8 hours	mild	none	none	moderate	very severe	none	mild	moderately active	no disease	non OTC non GI medicine	no disease	1.4986	48	3	yes	regularly	no	no	high	0	3	4	3	1	0	0
23	female	private	medical	not married	>60000	islam	hostel/mess	regularly missed meal	regularly delayed meal	2	none	none	none	once/day	none	thrice/week	none	once/day	none	meal from college canteen	never smoker	5	<6 hours	moderate	mild	mild	moderate	mild	moderate	severe	moderately active	FGID	no medicine	no disease	1.651	64	2	no	irregularly	no	no	high	0	1	1	0	0	3	3
22	female	private	medical	married	>60000	islam	hostel/mess	occationally missed meal	regularly delayed meal	3	thrice/week	once/day	once/day	thrice/week	thrice/week	thrice/week	thrice/week	once/day	none	home cooked meal	never smoker	5	6-8 hours	none	mild	moderate	mild	mild	none	none	moderately active	no disease	no medicine	others	1.5494	65	2	no	irregularly	no	no	high	3	4	4	3	0	0	3
26	female	private	medical	not married	30001-60000	islam	hostel/mess	occationally missed meal	occationally delayed meal	3	thrice/week	thrice/week	thrice/week	once/day	thrice/week	once/week	thrice/week	once/day	thrice/week	home cooked meal	never smoker	5	>8 hours	none	none	none	mild	moderate	none	moderate	moderately active	no disease	no medicine	no disease	1.524	60	2	no	irregularly	no	no	high	0	4	0	3	1	0	0
22	female	public	medical	not married	30001-60000	hinduism	home(with family)	never missed meal	occationally delayed meal	2	thrice/week	thrice/week	twice/week	once/day	once/week	twice/week	thrice/week	thrice/week	thrice/week	home cooked meal	never smoker	5	<6 hours	none	mild	mild	moderate	moderate	moderate	mild	moderately active	no disease	no medicine	no disease	1.524	60	2.5	no	regularly	no	yes	low	0	4	4	0	1	1	2
22	male	private	others	not married	30001-60000	islam	hostel/mess	occationally missed meal	occationally delayed meal	3	once/week	once/week	once/week	once/week	once/week	once/week	once/week	once/week	once/week	meal from college canteen	never smoker	5	<6 hours	mild	mild	mild	moderate	moderate	moderate	mild	moderately active	no disease	no medicine	no disease	1.524	55	4	no	irregularly	no	no	low	0	0	0	0	3	0	3
25	male	public	medical	not married	>60000	islam	hostel/mess	never missed meal	occationally delayed meal	3	once/day	once/week	thrice/week	once/week	none	twice/week	once/day	once/day	thrice/week	home cooked meal	occasional smoker	5	<6 hours	none	mild	none	moderate	mild	mild	mild	moderately active	no disease	no medicine	other GI disease	1.7526	79	3	no	irregularly	no	no	high	3	4	4	0	1	1	0
26	male	public	medical	not married	30001-60000	islam	hostel/mess	occationally missed meal	occationally delayed meal	3	thrice/week	once/day	thrice/week	once/day	none	once/day	once/day	none	none	meal from college canteen	regular smoker	5	<6 hours	moderate	none	moderate	severe	none	severe	mild	moderately active	no disease	no medicine	others	1.5494	95	3	no	irregularly	yes	no	low	4	2	4	0	2	3	2
24	male	public	medical	not married	30001-60000	islam	home(with family)	never missed meal	occationally delayed meal	3	thrice/week	twice/week	once/week	once/week	thrice/week	once/week	none	none	thrice/week	home cooked meal	never smoker	5	<6 hours	moderate	none	severe	severe	severe	moderate	mild	very active	no disease	non OTC non GI medicine	FGID	1.7272	74	3	no	regularly	no	no	high	0	2	0	1	0	1	2
26	male	private	others	not married	30001-60000	islam	home(with family)	occationally missed meal	occationally delayed meal	3	once/day	thrice/week	none	thrice/week	none	twice/week	thrice/week	once/day	thrice/week	home cooked meal	occasional smoker	5	6-8 hours	mild	mild	moderate	mild	none	mild	moderate	inactive	others	no medicine	other GI disease	1.6764	67	5	no	never	no	yes	low	0	4	0	0	0	1	2
26	male	private	others	not married	>60000	hinduism	home(with family)	none of the above	occationally delayed meal	1	none	once/week	once/week	once/week	none	twice/week	none	none	none	home cooked meal	occasional smoker	1	<6 hours	none	none	none	moderate	moderate	none	none	very active	no disease	no medicine	others	1.7018	82	3	no	regularly	no	yes	high	3	2	2	3	1	1	0
24	female	private	others	not married	>60000	islam	home(with family)	never missed meal	never delayed meal	3	once/day	once/day	thrice/week	once/day	thrice/week	twice/week	twice/week	once/day	thrice/week	restaurant cooked meal	never smoker	5	6-8 hours	mild	mild	mild	moderate	moderate	moderate	severe	very active	others	non OTC non GI medicine	no disease	1.6002	59	1	no	never	no	yes	high	2	2	4	0	0	3	2
26	male	public	medical	not married	30001-60000	islam	hostel/mess	regularly missed meal	occationally delayed meal	3	thrice/week	twice/week	thrice/week	once/day	once/day	once/week	thrice/week	once/day	thrice/week	meal from college canteen	never smoker	5	6-8 hours	none	none	moderate	mild	none	none	none	moderately active	no disease	no medicine	no disease		64	2	no	regularly	no	no	low	3	2	0	1	1	1	0
26	male	private	medical	married	10000-30000	islam	hostel/mess	occationally missed meal	occationally delayed meal	3	thrice/week	once/day	once/day	once/day	thrice/week	once/day	once/day	thrice/week	thrice/week	meal from college canteen	former smoker	5	6-8 hours	mild	mild	mild	mild	moderate	moderate	moderate	moderately active	others	non OTC non GI medicine	others	1.7018	50	2	no	regularly	no	no	high	3	2	4	3	1	1	3
20	female	public	medical	not married	<10000	islam	hostel/mess	occationally missed meal	occationally delayed meal	3	thrice/week	once/day	thrice/week	thrice/week	none	once/week	none	once/week	thrice/week	meal from college canteen	never smoker	5	<6 hours	mild	mild	very severe	moderate	severe	very severe	very severe	moderately active	no disease	no medicine	no disease	1.6764	63	3	no	irregularly	no	no	high	4	0	1	1	2	2	3
25	female	others	others	not married	30001-60000	islam	hostel/mess	regularly missed meal	regularly delayed meal	1	thrice/week	once/day	once/day	none	none	thrice/week	none	thrice/week	thrice/week	meal from college canteen	never smoker	5	6-8 hours	moderate	mild	none	severe	moderate	severe	moderate	very active	no disease	no medicine	others	1.5748	50	1	no	never	no	no	high	0	4	1	3	0	2	3
25	male	private	others	not married	30001-60000	hinduism	hostel/mess	never missed meal	occationally delayed meal	3	once/day	thrice/week	twice/week	thrice/week	once/week	once/week	once/day	once/day	once/day	restaurant cooked meal	never smoker	5	6-8 hours	moderate	none	mild	moderate	mild	mild	mild	very active	no disease	no medicine	other GI disease	1.5494	74	2.5	no	never	no	no	high	0	1	0	0	1	1	3
21	female	private	others	not married	10000-30000	islam	home(with family)	never missed meal	occationally delayed meal	3	thrice/week	thrice/week	thrice/week	thrice/week	thrice/week	once/day	thrice/week	thrice/week	thrice/week	meal from college canteen	never smoker	5	6-8 hours	mild	none	mild	mild	none	none	none	moderately active	no disease	no medicine	no disease	1.524	52	5	no	regularly	no	no	low	3	4	2	3	1	1	0
24	female	private	biological	not married	>60000	islam	home(with family)	occationally missed meal	regularly delayed meal	3	none	once/day	thrice/week	once/day	none	once/day	once/day	none	thrice/week	home cooked meal	never smoker	5	6-8 hours	moderate	mild	moderate	moderate	none	none	moderate	moderately active	no disease	no medicine	other GI disease	1.2446	34	1	no	irregularly	no	no	high	0	4	1	1	2	2	1
26	male	private	medical	not married	>60000	islam	home(with family)	regularly missed meal	regularly delayed meal	3	once/day	once/day	none	once/week	once/day	none	once/day	once/day	once/day	home cooked meal	never smoker	5	<6 hours	very severe	none	very severe	very severe	severe	very severe	very severe	moderately active	others	non OTC non GI medicine	others	1.6256	65	1	no	never	no	no	high	0	2	2	3	1	2	1
22	female	private	medical	not married	<10000	islam	home(with family)	never missed meal	occationally delayed meal	3	thrice/week	once/day	thrice/week	once/week	once/week	twice/week	thrice/week	thrice/week	none	home cooked meal	never smoker	5	<6 hours	mild	none	none	moderate	moderate	mild	mild	moderately active	no disease	no medicine	others	1.5748	55	2.5	no	irregularly	no	no	high	0	4	4	1	1	1	1
21	female	public	medical	not married	>60000	islam	hostel/mess	occationally missed meal	occationally delayed meal	2	none	once/day	none	once/week	thrice/week	thrice/week	none	thrice/week	once/day	meal from college canteen	never smoker	5	<6 hours	very severe	mild	very severe	severe	severe	severe	moderate	moderately active	no disease	no medicine	others	1.524	60	2	no	irregularly	no	no	high	0	4	4	0	3	2	1
18	male	public	others	not married	>60000	islam	home(with family)	occationally missed meal	regularly delayed meal	4	thrice/week	thrice/week	once/day	once/week	none	thrice/week	thrice/week	once/day	once/day	meal from college canteen	never smoker	5	<6 hours	mild	none	mild	severe	severe	severe	severe	inactive	no disease	no medicine	others	1.5494	110	1	no	never	no	no	high	0	4	0	1	0	1	3
23	male	public	others	not married	30001-60000	islam	home(with family)	never missed meal	occationally delayed meal	3	thrice/week	thrice/week	once/day	once/week	none	once/day	thrice/week	thrice/week	thrice/week	home cooked meal	never smoker	5	6-8 hours	none	none	mild	mild	none	none	none	moderately active	no disease	no medicine	others	1.651	60	2	no	regularly	no	no	low	1	4	0	3	1	1	0
24	male	public	others	not married	<10000	islam	hostel/mess	never missed meal	occationally delayed meal	3	thrice/week	once/day	none	once/day	thrice/week	once/day	thrice/week	once/day	thrice/week	home cooked meal	never smoker	5	6-8 hours	mild	moderate	very severe	severe	moderate	very severe	severe	moderately active	no disease	no medicine	others	1.7018	65	3	no	irregularly	no	no	low	0	0	4	0	1	1	1
22	male	public	others	not married	>60000	islam	hostel/mess	occationally missed meal	occationally delayed meal	2	thrice/week	thrice/week	thrice/week	once/week	thrice/week	none	thrice/week	thrice/week	once/day	meal from college canteen	regular smoker	5	<6 hours	severe	none	mild	severe	mild	moderate	mild	moderately active	no disease	no medicine	no disease	1.6256	52	5	no	regularly	no	no	high	1	4	0	1	1	0	2
22	male	public	others	not married	10000-30000	islam	hostel/mess	occationally missed meal	regularly delayed meal	2	thrice/week	once/day	thrice/week	thrice/week	none	once/day	once/day	once/day	thrice/week	restaurant cooked meal	regular smoker	0, 1	6-8 hours	mild	moderate	mild	moderate	mild	mild	moderate	very active	no disease	no medicine	no disease	1.6764	64	4	yes	irregularly	no	no	high	0	4	0	0	0	0	3
21	male	public	biological	not married	10000-30000	islam	home(with family)	regularly missed meal	occationally delayed meal	2	none	thrice/week	thrice/week	once/week	thrice/week	once/week	thrice/week	none	thrice/week	home cooked meal	never smoker	5	<6 hours	moderate	moderate	severe	moderate	mild	moderate	moderate	moderately active	no disease	non OTC non GI medicine	no disease	1.6764	44	2	no	irregularly	no	no	low	0	1	0	0	0	0	3
19	female	public	biological	not married	10000-30000	islam	hostel/mess	regularly missed meal	occationally delayed meal	3	thrice/week	once/day	none	twice/week	none	once/week	twice/week	once/week	once/day	home cooked meal	never smoker	5	<6 hours	moderate	moderate	severe	severe	moderate	moderate	mild	very active	other GI disease	GI medicine	other GI disease	1.5748	55	5	no	never	yes	no	low	0	2	2	1	0	2	1
22	male	public	others	not married	10000-30000	islam	hostel/mess	never missed meal	occationally delayed meal	2	none	none	once/day	thrice/week	none	thrice/week	none	none	none	home cooked meal	never smoker	5	<6 hours	none	none	mild	mild	mild	none	none	moderately active	no disease	no medicine	no disease	1.6256	62	1	no	never	no	no	low	3	2	0	3	1	1	0
23	female	public	others	not married	>60000	islam	home(with family)	occationally missed meal	occationally delayed meal	3	thrice/week	once/week	none	twice/week	none	twice/week	once/day	once/week	none	home cooked meal	never smoker	5	<6 hours	none	none	very severe	moderate	moderate	moderate	mild	very active	no disease	no medicine	others	1.6256	54	1	no	never	no	yes	high	4	4	0	3	0	0	2
20	female	public	others	not married	>60000	islam	hostel/mess	never missed meal	regularly delayed meal	3	thrice/week	once/week	thrice/week	once/week	thrice/week	twice/week	once/day	thrice/week	once/day	home cooked meal	never smoker	5	<6 hours	mild	mild	moderate	moderate	none	moderate	mild	moderately active	no disease	no medicine	no disease	1.5748	56	1	no	regularly	no	no	high	0	2	1	1	0	0	3
22	male	public	others	not married	10000-30000	islam	hostel/mess	occationally missed meal	occationally delayed meal	2	once/day	thrice/week	once/week	twice/week	thrice/week	twice/week	twice/week	twice/week	twice/week	meal from college canteen	occasional smoker	5	6-8 hours	severe	none	severe	severe	mild	mild	none	moderately active	FGID	no medicine	no disease	1.6256	48	3	no	irregularly	no	no	low	0	2	4	1	1	3	3
24	male	public	others	not married	>60000	islam	hostel/mess	occationally missed meal	regularly delayed meal	3	thrice/week	once/week	once/day	once/week	thrice/week	thrice/week	once/week	once/day	thrice/week	meal from college canteen	never smoker	5	<6 hours	mild	mild	none	moderate	mild	none	none	moderately active	no disease	no medicine	no disease	1.7526	68	2	no	irregularly	no	no	low	0	2	0	1	1	0	0
25	male	public	biological	not married	30001-60000	islam	home(with family)	occationally missed meal	occationally delayed meal	4	once/day	once/day	once/day	once/day	thrice/week	once/week	none	thrice/week	thrice/week	home cooked meal	never smoker	5	6-8 hours	mild	none	none	mild	none	none	none	moderately active	no disease	no medicine	others	1.5748	54	4	no	irregularly	no	no	low	3	4	3	3	1	1	0
25	male	others	others	not married	30001-60000	islam	home(with family)	occationally missed meal	occationally delayed meal	4	once/day	once/day	once/day	once/week	thrice/week	once/week	thrice/week	once/day	thrice/week	home cooked meal	never smoker	5	<6 hours	mild	none	mild	moderate	moderate	moderate	moderate	very active	no disease	no medicine	others	1.651	65	3	no	irregularly	no	no	low	0	4	4	1	0	0	3
21	male	private	others	not married	30001-60000	islam	home(with family)	occationally missed meal	regularly delayed meal	3	thrice/week	thrice/week	thrice/week	once/day	once/week	once/week	thrice/week	thrice/week	none	home cooked meal	occasional smoker	5	6-8 hours	mild	none	mild	moderate	none	mild	moderate	very active	no disease	no medicine	others	1.7526	64	3	no	never	no	no	low	0	4	1	1	1	0	3
22	male	public	others	not married	30001-60000	islam	hostel/mess	regularly missed meal	occationally delayed meal	2	thrice/week	once/day	thrice/week	thrice/week	thrice/week	twice/week	once/week	once/day	once/day	home cooked meal	regular smoker	5	>8 hours	mild	mild	very severe	severe	mild	moderate	moderate	moderately active	no disease	no medicine	others	1.6256	69	3	no	regularly	no	yes	low	3	2	0	0	0	2	0
23	male	private	others	not married	10000-30000	islam	home(with family)	occationally missed meal	occationally delayed meal	2	thrice/week	thrice/week	twice/week	once/week	once/week	once/week	none	thrice/week	thrice/week	home cooked meal	occasional smoker	5	6-8 hours	moderate	mild	none	none	none	none	mild	very active	others	non OTC non GI medicine	FGID	1.7018	74	2.5	no	irregularly	yes	no	low	0	4	0	0	1	2	3
23	female	public	medical	not married	>60000	islam	hostel/mess	regularly missed meal	occationally delayed meal	3	thrice/week	once/day	thrice/week	thrice/week	once/day	twice/week	thrice/week	once/day	once/day	restaurant cooked meal	never smoker	5	<6 hours	moderate	none	very severe	severe	very severe	moderate	very severe	moderately active	FGID	GI medicine	others	1.6764	87	2	yes	never	yes	no	high	2	3	1	0	2	2	1
23	male	public	others	not married	10000-30000	islam	hostel/mess	regularly missed meal	regularly delayed meal	2	thrice/week	once/day	once/day	twice/week	none	once/week	once/week	thrice/week	thrice/week	meal from college canteen	regular smoker	5	6-8 hours	moderate	mild	severe	moderate	moderate	mild	moderate	moderately active	no disease	no medicine	others	1.651	53	2	no	never	no	yes	low	1	0	2	4	1	3	2
22	female	public	others	not married	>60000	islam	hostel/mess	occationally missed meal	occationally delayed meal	2	thrice/week	thrice/week	none	once/day	once/day	once/day	once/day	thrice/week	thrice/week	home cooked meal	never smoker	5	6-8 hours	mild	mild	moderate	moderate	mild	mild	mild	inactive	no disease	no medicine	no disease	1.5748	56	2	no	irregularly	no	no	low	0	2	0	3	1	0	0
21	male	public	others	not married	10000-30000	islam	hostel/mess	occationally missed meal	regularly delayed meal	3	thrice/week	once/day	once/day	thrice/week	none	once/week	none	once/day	none	meal from college canteen	never smoker	5	<6 hours	severe	none	very severe	moderate	none	none	moderate	inactive	others	non OTC non GI medicine	others	1.7526	72	1	no	never	no	yes	low	2	1	1	0	1	1	1
21	female	public	others	not married	<10000	islam	hostel/mess	occationally missed meal	occationally delayed meal	3	none	thrice/week	thrice/week	thrice/week	thrice/week	none	none	thrice/week	none	meal from college canteen	never smoker	5	6-8 hours	none	none	none	mild	none	none	mild	moderately active	other GI disease	no medicine	others	1.524	52	2	no	irregularly	no	no	low	3	0	4	1	1	0	0
20	male	private	others	not married	30001-60000	islam	home(with family)	occationally missed meal	regularly delayed meal	4	once/week	twice/week	twice/week	twice/week	once/day	twice/week	once/day	once/day	once/day	home cooked meal	never smoker	5	6-8 hours	none	none	mild	moderate	moderate	none	moderate	inactive	no disease	no medicine	others	1.7526	64	1	no	never	no	no	low	0	4	0	1	3	2	0
22	male	public	others	not married	10000-30000	islam	hostel/mess	never missed meal	occationally delayed meal	3	once/day	once/day	once/day	once/day	once/day	twice/week	once/day	once/week	once/week	meal from college canteen	never smoker	5	6-8 hours	mild	mild	very severe	severe	moderate	moderate	severe	inactive	no disease	no medicine	others	1.7272	60	6	no	never	yes	no	low	3	1	1	1	3	2	2
22	male	public	others	not married	10000-30000	islam	home(with family)	never missed meal	occationally delayed meal	3	none	once/day	none	once/week	none	once/week	thrice/week	twice/week	thrice/week	home cooked meal	never smoker	5	6-8 hours	moderate	mild	moderate	moderate	moderate	mild	mild	moderately active	other GI disease	GI medicine	other GI disease	1.651	60	1	no	irregularly	no	yes	low	4	4	4	4	1	1	0
22	male	others	others	not married	10000-30000	islam	home(with family)	occationally missed meal	regularly delayed meal	3	thrice/week	thrice/week	thrice/week	once/day	thrice/week	once/day	once/day	thrice/week	thrice/week	home cooked meal	never smoker	5	6-8 hours	moderate	mild	severe	moderate	very severe	moderate	severe	moderately active	no disease	no medicine	no disease	1.651	63	3	no	never	no	no	high	1	0	3	0	0	0	1
22	male	public	others	not married	30001-60000	islam	hostel/mess	regularly missed meal	regularly delayed meal	2	once/week	once/day	once/day	once/week	none	twice/week	once/day	twice/week	once/day	home cooked meal	regular smoker	5	<6 hours	moderate	none	mild	moderate	moderate	moderate	moderate	moderately active	others	no medicine	others	1.5494	69	3.5	no	never	no	no	low	0	2	0	3	0	2	1
22	male	private	others	not married	10000-30000	islam	hostel/mess	occationally missed meal	regularly delayed meal	3	thrice/week	thrice/week	once/day	thrice/week	thrice/week	none	thrice/week	once/day	once/day	home cooked meal	never smoker	5	<6 hours	mild	moderate	moderate	moderate	none	mild	mild	very active	FGID	no medicine	no disease	1.6002	56	1.5	no	never	no	no	high	0	0	4	3	0	1	3
23	male	private	others	not married	10000-30000	islam	home(with family)	never missed meal	occationally delayed meal	4	once/week	once/day	once/day	twice/week	once/week	twice/week	once/day	once/day	once/day	home cooked meal	regular smoker	5	<6 hours	mild	moderate	moderate	moderate	severe	severe	severe	moderately active	no disease	no medicine	others	1.6764	72	5	no	regularly	no	no	low	1	1	1	4	2	2	1
23	male	public	others	not married	10000-30000	islam	home(with family)	never missed meal	never delayed meal	5	none	thrice/week	twice/week	twice/week	thrice/week	twice/week	thrice/week	once/day	twice/week	meal from college canteen	never smoker	5	6-8 hours	mild	mild	moderate	moderate	mild	moderate	severe	moderately active	other GI disease	GI medicine	other GI disease	1.6764	54	3	no	irregularly	no	no	low	0	4	4	1	1	0	0
24	male	public	others	not married	<10000	islam	hostel/mess	occationally missed meal	regularly delayed meal	3	thrice/week	once/day	once/day	once/week	thrice/week	thrice/week	thrice/week	once/day	thrice/week	home cooked meal	regular smoker	5	6-8 hours	mild	none	mild	moderate	mild	moderate	moderate	inactive	no disease	no medicine	no disease	1.5494	95	2	no	never	no	no	low	2	2	4	3	1	1	3
19	female	private	others	not married	30001-60000	islam	home(with family)	occationally missed meal	occationally delayed meal	4	none	thrice/week	twice/week	twice/week	thrice/week	thrice/week	none	once/week	none	home cooked meal	never smoker	5	6-8 hours	moderate	moderate	moderate	moderate	moderate	mild	none	moderately active	others	no medicine	others	1.5748	32	4	no	irregularly	yes	yes	low	4	1	0	1	0	0	0
22	male	private	others	not married	<10000	islam	hostel/mess	never missed meal	occationally delayed meal	2	thrice/week	thrice/week	once/week	once/week	thrice/week	once/day	once/day	once/day	once/day	meal from college canteen	never smoker	5	6-8 hours	mild	moderate	severe	moderate	moderate	severe	moderate	moderately active	other GI disease	GI medicine	others	1.6764	80	2	no	irregularly	no	no	low	1	4	1	3	3	3	3
28	male	private	medical	not married	>60000	islam	home(with family)	occationally missed meal	occationally delayed meal	3	thrice/week	once/day	none	once/week	thrice/week	once/day	none	none	once/day	home cooked meal	never smoker	5	<6 hours	none	none	moderate	moderate	mild	mild	moderate	moderately active	others	non OTC non GI medicine	others		80	1.5	no	irregularly	no	yes	low	3	2	4	3	0	0	3
18	female	private	others	not married	>60000	islam	hostel/mess	regularly missed meal	occationally delayed meal	3	thrice/week	once/day	once/week	once/day	none	twice/week	thrice/week	thrice/week	none	home cooked meal	never smoker	5	6-8 hours	mild	mild	severe	severe	severe	very severe	severe	inactive	no disease	non OTC non GI medicine	no disease	1.5494	41	1	no	regularly	no	no	high	0	1	0	0	3	2	1
22	female	public	others	not married	10000-30000	islam	home(with family)	occationally missed meal	regularly delayed meal	2	thrice/week	once/day	thrice/week	once/day	once/day	twice/week	thrice/week	once/day	thrice/week	home cooked meal	never smoker	5	>8 hours	moderate	mild	severe	moderate	severe	moderate	moderate	inactive	others	non OTC non GI medicine	others	1.5748	57	1	no	irregularly	no	yes	low	0	1	0	4	0	0	2
18	female	private	others	not married	10000-30000	islam	home(with family)	occationally missed meal	occationally delayed meal	2	thrice/week	once/day	once/day	once/day	once/week	none	none	none	thrice/week	home cooked meal	never smoker	5	>8 hours	mild	mild	severe	moderate	very severe	moderate	severe	moderately active	others	non OTC non GI medicine	FGID	1.5748	43	1	no	irregularly	yes	yes	low	4	4	0	2	0	2	1
23	male	others	others	married	>60000	islam	home(with family)	occationally missed meal	occationally delayed meal	3	thrice/week	thrice/week	once/day	thrice/week	thrice/week	thrice/week	thrice/week	thrice/week	thrice/week	home cooked meal	never smoker	5	<6 hours	mild	mild	mild	severe	none	moderate	severe	moderately active	no disease	no medicine	no disease	1.6256	54	1	no	irregularly	no	no	low	4	2	0	3	2	0	3
17	female	public	others	not married	<10000	islam	hostel/mess	occationally missed meal	occationally delayed meal	3	once/day	twice/week	twice/week	once/week	thrice/week	twice/week	none	thrice/week	thrice/week	home cooked meal	never smoker	5	6-8 hours	none	mild	none	none	none	none	none	moderately active	others	non OTC non GI medicine	no disease	1.6256	55.5	2	no	irregularly	no	no	high	1	2	0	3	0	1	0
20	male	public	others	not married	<10000	islam	home(with family)	never missed meal	never delayed meal	3	thrice/week	thrice/week	twice/week	once/day	once/day	once/week	thrice/week	thrice/week	thrice/week	home cooked meal	never smoker	5	<6 hours	none	moderate	none	moderate	moderate	moderate	moderate	very active	no disease	no medicine	others	1.6764	60	2	no	irregularly	no	no	low	0	4	4	0	0	0	3
22	male	public	others	not married	30001-60000	islam	hostel/mess	never missed meal	occationally delayed meal	4	thrice/week	once/day	thrice/week	once/week	thrice/week	twice/week	thrice/week	thrice/week	thrice/week	restaurant cooked meal	never smoker	5	6-8 hours	mild	moderate	mild	moderate	none	moderate	severe	inactive	others	no medicine	others	1.5494	73	2	no	never	no	yes	low	0	4	0	0	3	0	1
22	male	public	others	not married	<10000	hinduism	hostel/mess	regularly missed meal	regularly delayed meal	4	twice/week	twice/week	once/day	none	once/day	twice/week	twice/week	twice/week	once/week	restaurant cooked meal	regular smoker	5	<6 hours	mild	mild	severe	moderate	moderate	moderate	moderate	moderately active	other GI disease	non OTC non GI medicine	others	1.8288	110	2	no	never	no	yes	high	4	2	0	4	3	2	3
23	male	private	others	not married	>60000	islam	hostel/mess	occationally missed meal	regularly delayed meal	3	thrice/week	once/day	none	once/week	none	twice/week	twice/week	twice/week	thrice/week	home cooked meal	regular smoker	5	6-8 hours	severe	none	severe	severe	moderate	severe	severe	very active	no disease	no medicine	no disease	1.2954	63	2	no	never	no	no	high	1	0	3	2	1	2	1
22	male	private	others	not married	30001-60000	islam	home(with family)	never missed meal	occationally delayed meal	4	once/day	thrice/week	once/day	twice/week	once/week	once/week	twice/week	once/day	once/week	home cooked meal	never smoker	5	<6 hours	severe	none	very severe	very severe	moderate	very severe	severe	very active	others	non OTC non GI medicine	others	1.8288	72	2	yes	regularly	no	no	low	0	2	0	0	0	2	1
22	male	private	others	not married	30001-60000	islam	home(with family)	never missed meal	occationally delayed meal	4	thrice/week	once/day	once/day	once/week	once/week	twice/week	once/day	once/day	once/day	home cooked meal	occasional smoker	5	6-8 hours	none	mild	moderate	mild	severe	moderate	moderate	moderately active	other GI disease	no medicine	others	1.5494	76	2	no	never	yes	no	low	4	0	1	4	3	2	2
25	female	private	others	not married	30001-60000	islam	home(with family)	occationally missed meal	occationally delayed meal	5	thrice/week	thrice/week	once/day	thrice/week	thrice/week	once/week	twice/week	once/day	thrice/week	home cooked meal	never smoker	5	6-8 hours	severe	none	mild	severe	severe	very severe	very severe	moderately active	others	no medicine	others	1.651	50	3	no	regularly	yes	no	low	2	1	0	0	1	2	1
24	male	public	others	not married	<10000	islam	hostel/mess	occationally missed meal	occationally delayed meal	3	thrice/week	once/day	none	twice/week	thrice/week	thrice/week	thrice/week	thrice/week	thrice/week	home cooked meal	never smoker	5	6-8 hours	moderate	moderate	moderate	moderate	none	moderate	severe	moderately active	others	no medicine	others	1.6002	52	5	no	never	yes	yes	low	1	1	1	1	0	0	1
22	male	public	others	not married	30001-60000	islam	hostel/mess	occationally missed meal	occationally delayed meal	3	thrice/week	once/day	once/day	thrice/week	thrice/week	once/day	once/day	once/day	once/day	restaurant cooked meal	never smoker	5	6-8 hours	moderate	mild	severe	moderate	moderate	moderate	mild	moderately active	no disease	no medicine	others	1.7018	53	2	no	regularly	no	no	low	0	4	4	0	0	0	3
21	male	public	others	not married	30001-60000	islam	home(with family)	never missed meal	regularly delayed meal	3	thrice/week	once/week	once/day	once/week	once/week	once/week	once/day	once/week	once/day	meal from college canteen	occasional smoker	5	6-8 hours	very severe	mild	mild	very severe	severe	none	mild	inactive	FGID	non OTC non GI medicine	other GI disease	1.5494	68	2	no	never	no	no	low	0	2	0	0	0	0	2
21	male	public	others	not married	<10000	islam	home(with family)	never missed meal	occationally delayed meal	2	once/week	thrice/week	none	thrice/week	thrice/week	once/week	thrice/week	thrice/week	once/week	home cooked meal	never smoker	5	6-8 hours	mild	moderate	none	mild	moderate	none	moderate	moderately active	no disease	no medicine	others	1.8542	79	1	no	never	no	no	high	0	4	0	0	0	0	0
20	female	public	medical	not married	>60000	islam	home(with family)	occationally missed meal	occationally delayed meal	3	thrice/week	thrice/week	once/day	once/week	thrice/week	thrice/week	thrice/week	thrice/week	thrice/week	home cooked meal	never smoker	5	>8 hours	mild	none	mild	mild	none	none	none	very active	no disease	no medicine	no disease	1.5748	63	2	no	irregularly	no	no	high	2	0	4	3	1	1	0
26	male	private	others	not married	30001-60000	islam	home(with family)	never missed meal	occationally delayed meal	3	once/day	thrice/week	thrice/week	thrice/week	once/week	once/week	once/week	once/week	once/week	home cooked meal	never smoker	5	6-8 hours	none	none	mild	mild	moderate	moderate	moderate	moderately active	no disease	no medicine	no disease	1.5494	88	3	no	regularly	no	no	high	0	2	0	0	0	0	3
24	male	public	medical	not married	10000-30000	hinduism	home(with family)	never missed meal	occationally delayed meal	3	thrice/week	thrice/week	once/week	twice/week	once/day	twice/week	thrice/week	once/week	once/day	home cooked meal	never smoker	5	<6 hours	none	moderate	severe	very severe	severe	severe	severe	very active	no disease	no medicine	others		63	3	no	irregularly	no	no	low	0	2	0	0	0	0	3
19	female	private	others	not married	<10000	islam	home(with family)	occationally missed meal	occationally delayed meal	3	thrice/week	thrice/week	once/day	twice/week	once/day	once/week	thrice/week	once/week	twice/week	home cooked meal	never smoker	5	>8 hours	moderate	severe	very severe	mild	moderate	very severe	very severe	moderately active	others	non OTC non GI medicine	others	1.6256	46	3	no	irregularly	yes	yes	low	2	3	1	2	2	2	1
26	female	others	others	married	30001-60000	islam	home(with family)	regularly missed meal	occationally delayed meal	2	thrice/week	thrice/week	thrice/week	thrice/week	thrice/week	thrice/week	thrice/week	thrice/week	thrice/week	home cooked meal	never smoker	5	<6 hours	moderate	moderate	none	moderate	none	moderate	mild	moderately active	no disease	no medicine	no disease	1.6002	81	2	no	irregularly	no	no	high	1	3	3	3	1	1	0
18	female	public	medical	not married	10000-30000	hinduism	home(with family)	never missed meal	occationally delayed meal	2	none	thrice/week	none	once/week	once/day	twice/week	none	thrice/week	thrice/week	home cooked meal	never smoker	5	6-8 hours	moderate	mild	mild	moderate	mild	moderate	moderate	moderately active	no disease	no medicine	others	1.651	52	6	no	irregularly	no	yes	low	1	2	1	3	0	0	3
21	male	public	medical	not married	30001-60000	islam	home(with family)	occationally missed meal	occationally delayed meal	3	once/day	once/week	none	once/day	thrice/week	thrice/week	thrice/week	thrice/week	thrice/week	home cooked meal	never smoker	5	6-8 hours	severe	none	very severe	severe	very severe	very severe	very severe	inactive	no disease	no medicine	others	1.7526	98	2	no	irregularly	no	no	low	1	0	1	1	1	2	1
19	male	public	medical	not married	10000-30000	islam	home(with family)	never missed meal	occationally delayed meal	3	none	thrice/week	none	thrice/week	none	thrice/week	thrice/week	none	none	home cooked meal	never smoker	5	6-8 hours	none	none	moderate	none	none	none	none	very active	no disease	no medicine	others	1.6256	78	7	no	regularly	no	no	low	3	2	4	3	1	1	0
22	female	public	others	not married	10000-30000	islam	hostel/mess	regularly missed meal	regularly delayed meal	2	none	thrice/week	thrice/week	once/day	none	twice/week	once/week	thrice/week	none	meal from college canteen	never smoker	5	>8 hours	moderate	mild	severe	moderate	none	none	moderate	moderately active	other GI disease	no medicine	others	1.524	48	3	no	regularly	yes	no	low	0	4	0	4	0	0	1
22	male	public	medical	not married	10000-30000	islam	hostel/mess	occationally missed meal	occationally delayed meal	3	thrice/week	thrice/week	thrice/week	once/week	thrice/week	once/day	none	none	none	restaurant cooked meal	regular smoker	5	<6 hours	severe	mild	moderate	severe	mild	mild	mild	very active	no disease	no medicine	no disease	1.8034	100	2.5	no	never	no	no	high	0	2	1	1	0	3	3
22	male	public	others	not married	10000-30000	islam	hostel/mess	regularly missed meal	regularly delayed meal	3	once/week	thrice/week	thrice/week	once/day	none	once/week	once/week	twice/week	once/week	meal from college canteen	never smoker	5	6-8 hours	moderate	none	severe	moderate	moderate	moderate	moderate	moderately active	no disease	GI medicine	no disease	1.7018	65	2	no	irregularly	no	no	low	0	4	3	0	1	0	3
25	male	public	medical	not married	10000-30000	hinduism	hostel/mess	regularly missed meal	occationally delayed meal	2	once/day	once/week	thrice/week	thrice/week	thrice/week	thrice/week	thrice/week	thrice/week	none	meal from college canteen	never smoker	5	<6 hours	moderate	none	mild	severe	none	mild	moderate	moderately active	others	non OTC non GI medicine	other GI disease	1.651	68	3	no	irregularly	no	no	low	0	4	4	0	0	0	3
20	male	public	medical	not married	<10000	hinduism	home(with family)	occationally missed meal	occationally delayed meal	3	thrice/week	thrice/week	once/day	once/day	once/day	thrice/week	thrice/week	thrice/week	thrice/week	home cooked meal	never smoker	5	6-8 hours	mild	mild	mild	mild	moderate	mild	mild	moderately active	others	non OTC non GI medicine	others	1.7018	61	3	no	irregularly	no	no	low	2	2	4	1	1	1	0
21	female	public	medical	not married	30001-60000	islam	home(with family)	never missed meal	never delayed meal	3	thrice/week	once/day	once/day	thrice/week	once/week	twice/week	thrice/week	thrice/week	thrice/week	home cooked meal	never smoker	5	<6 hours	mild	mild	severe	moderate	moderate	moderate	very severe	moderately active	no disease	no medicine	others	1.5494	49.8	1	no	irregularly	no	no	low	0	2	4	0	1	2	1
20	female	public	medical	not married	30001-60000	islam	home(with family)	regularly missed meal	regularly delayed meal	2	once/day	thrice/week	thrice/week	once/week	twice/week	once/week	none	once/day	thrice/week	home cooked meal	never smoker	5	<6 hours	severe	none	severe	severe	severe	severe	severe	moderately active	no disease	no medicine	other GI disease	1.5748	74	3	no	irregularly	no	yes	low	1	4	1	4	0	1	3
19	female	public	medical	not married	10000-30000	islam	home(with family)	occationally missed meal	occationally delayed meal	5	none	none	once/day	twice/week	none	thrice/week	none	thrice/week	once/day	home cooked meal	never smoker	5	<6 hours	moderate	severe	none	mild	none	none	mild	inactive	no disease	no medicine	no disease	1.4986	55	5	no	irregularly	yes	no	low	3	0	1	3	2	0	0
20	female	public	medical	not married	10000-30000	islam	hostel/mess	occationally missed meal	occationally delayed meal	3	thrice/week	once/day	once/day	once/day	thrice/week	thrice/week	once/day	thrice/week	thrice/week	home cooked meal	never smoker	5	6-8 hours	mild	moderate	mild	none	none	none	none	very active	no disease	no medicine	no disease	1.524	64	2	no	irregularly	no	no	high	0	0	2	0	1	1	0
22	male	public	others	not married	10000-30000	hinduism	hostel/mess	occationally missed meal	regularly delayed meal	4	none	once/day	once/day	once/day	none	none	thrice/week	thrice/week	thrice/week	meal from college canteen	never smoker	5	6-8 hours	none	none	none	mild	none	mild	moderate	moderately active	no disease	no medicine	others	1.8034	60	2	no	regularly	yes	no	low	0	2	4	3	1	0	0
20	female	public	medical	not married	>60000	islam	home(with family)	never missed meal	occationally delayed meal	3	once/day	thrice/week	once/day	once/week	thrice/week	twice/week	once/day	once/week	thrice/week	home cooked meal	never smoker	5	<6 hours	none	moderate	mild	mild	none	none	none	moderately active	no disease	no medicine	no disease	1.5748	63	3	no	regularly	no	no	low	1	1	1	0	0	0	0
21	male	public	medical	not married	<10000	islam	hostel/mess	occationally missed meal	occationally delayed meal	3	none	thrice/week	thrice/week	once/day	thrice/week	once/day	none	thrice/week	thrice/week	home cooked meal	never smoker	5	6-8 hours	none	mild	none	none	none	none	none	very active	others	non OTC non GI medicine	others	1.6764	56	6	no	never	no	no	high	0	2	4	1	2	1	0
20	male	public	medical	not married	<10000	islam	hostel/mess	occationally missed meal	occationally delayed meal	3	none	once/day	thrice/week	once/week	once/week	thrice/week	thrice/week	once/day	once/day	meal from college canteen	never smoker	4	6-8 hours	none	none	moderate	none	none	none	none	moderately active	others	no medicine	others	1.651	50	3	no	irregularly	no	no	high	0	2	2	3	1	1	3
19	female	public	medical	not married	10000-30000	islam	home(with family)	regularly missed meal	occationally delayed meal	3	once/week	thrice/week	once/day	once/day	thrice/week	once/week	once/week	once/week	none	home cooked meal	never smoker	5	6-8 hours	none	none	moderate	mild	none	none	none	moderately active	no disease	no medicine	others	1.524	44	2	no	irregularly	no	no	low	3	1	0	3	1	1	0
24	female	public	medical	not married	>60000	islam	home(with family)	never missed meal	occationally delayed meal	4	thrice/week	once/day	thrice/week	thrice/week	thrice/week	twice/week	none	thrice/week	thrice/week	home cooked meal	never smoker	5	<6 hours	mild	mild	none	moderate	mild	moderate	moderate	moderately active	no disease	no medicine	others	1.5494	51	2	no	never	no	no	high	0	4	0	1	1	1	0
19	male	public	medical	not married	<10000	islam	home(with family)	never missed meal	never delayed meal	3	none	thrice/week	once/day	once/week	once/day	none	none	none	none	home cooked meal	never smoker	5	6-8 hours	mild	mild	mild	mild	none	mild	moderate	moderately active	no disease	no medicine	others	1.8288	75	4	no	irregularly	no	no	low	3	2	2	3	1	1	3
21	female	public	medical	not married	10000-30000	hinduism	home(with family)	occationally missed meal	occationally delayed meal	2	none	thrice/week	once/week	once/day	thrice/week	twice/week	thrice/week	thrice/week	thrice/week	home cooked meal	never smoker	5	>8 hours	mild	moderate	mild	mild	mild	none	none	moderately active	no disease	no medicine	no disease	1.6256	50	4	no	never	no	yes	low	4	0	2	3	3	3	0
20	female	public	medical	not married	30001-60000	islam	home(with family)	occationally missed meal	occationally delayed meal	4	once/day	once/day	once/week	twice/week	once/day	thrice/week	thrice/week	once/week	thrice/week	home cooked meal	never smoker	5	6-8 hours	mild	moderate	none	mild	none	none	severe	inactive	no disease	no medicine	others	1.6256	69	1.5	no	never	no	no	high	1	4	4	3	0	0	3
18	female	public	medical	not married	10000-30000	islam	home(with family)	never missed meal	never delayed meal	3	thrice/week	thrice/week	once/day	once/week	once/week	once/week	once/week	once/week	once/week	home cooked meal	never smoker	5	6-8 hours	none	none	mild	none	none	none	none	very active	no disease	no medicine	no disease	1.524	50	3	no	regularly	no	no	high	3	2	2	3	1	1	0
19	male	public	medical	not married	30001-60000	islam	home(with family)	occationally missed meal	occationally delayed meal	3	once/week	thrice/week	thrice/week	thrice/week	none	none	thrice/week	thrice/week	thrice/week	home cooked meal	never smoker	5	6-8 hours	none	none	mild	mild	moderate	none	mild	moderately active	no disease	non OTC non GI medicine	no disease	1.6002	55	1.5	no	irregularly	no	yes	low	0	2	2	1	0	0	1
24	male	others	others	married	10000-30000	islam	hostel/mess	occationally missed meal	occationally delayed meal	4	thrice/week	once/week	thrice/week	thrice/week	thrice/week	once/week	once/week	thrice/week	thrice/week	meal from college canteen	regular smoker	0, 1	6-8 hours	none	none	mild	moderate	mild	mild	mild	very active	no disease	non OTC non GI medicine	others	1.7272	58	2	no	irregularly	no	no	high	3	2	0	3	1	0	0
27	male	public	medical	not married	<10000	islam	home(with family)	never missed meal	occationally delayed meal	3	none	once/day	once/day	once/day	once/week	twice/week	thrice/week	none	once/week	home cooked meal	occasional smoker	5	6-8 hours	moderate	none	severe	severe	severe	severe	severe	moderately active	no disease	no medicine	no disease	1.8034	89	4	no	irregularly	no	no	high	1	0	0	1	1	0	3
24	female	public	medical	not married	10000-30000	islam	home(with family)	never missed meal	regularly delayed meal	3	thrice/week	twice/week	thrice/week	twice/week	none	twice/week	none	thrice/week	thrice/week	home cooked meal	never smoker	5	6-8 hours	moderate	mild	severe	moderate	mild	mild	moderate	moderately active	no disease	no medicine	others	1.5494	83	3	no	irregularly	no	no	high	0	4	1	3	0	2	1
27	female	private	medical	married	30001-60000	islam	home(with family)	occationally missed meal	occationally delayed meal	3	thrice/week	once/day	twice/week	once/week	once/day	none	twice/week	thrice/week	thrice/week	home cooked meal	never smoker	5	6-8 hours	mild	mild	mild	moderate	mild	mild	mild	moderately active	no disease	no medicine	others	1.5748	56	2	yes	irregularly	no	no	high	0	4	0	1	0	0	1
20	female	public	medical	not married	>60000	islam	home(with family)	regularly missed meal	regularly delayed meal	3	once/day	once/day	once/day	once/week	once/week	thrice/week	thrice/week	thrice/week	thrice/week	home cooked meal	never smoker	5	>8 hours	none	mild	mild	severe	mild	moderate	mild	inactive	FGID	no medicine	FGID	1.651	47	1.5	no	regularly	no	yes	low	3	4	4	1	1	1	1
23	male	public	others	not married	>60000	islam	hostel/mess	regularly missed meal	occationally delayed meal	2	thrice/week	thrice/week	once/day	once/day	none	once/week	thrice/week	once/day	none	meal from college canteen	regular smoker	5	<6 hours	mild	mild	severe	moderate	very severe	very severe	very severe	inactive	others	non OTC non GI medicine	no disease	1.5494	88	6	no	never	yes	no	low	2	4	4	0	0	0	1
22	male	private	others	not married	30001-60000	islam	home(with family)	occationally missed meal	occationally delayed meal	3	none	once/day	thrice/week	once/week	thrice/week	once/week	once/day	thrice/week	none	home cooked meal	never smoker	5	6-8 hours	moderate	none	moderate	moderate	moderate	moderate	moderate	moderately active	others	non OTC non GI medicine	others	1.7526	82	2	no	irregularly	no	no	low	0	4	0	0	3	3	3
26	female	private	medical	not married	<10000	hinduism	home(with family)	occationally missed meal	regularly delayed meal	2	none	thrice/week	once/week	twice/week	thrice/week	twice/week	none	thrice/week	thrice/week	home cooked meal	never smoker	5	<6 hours	mild	none	none	severe	none	moderate	mild	moderately active	others	non OTC non GI medicine	others	1.651	65	3	no	regularly	no	no	low	0	2	0	0	0	0	1
25	female	private	medical	married	<10000	islam	home(with family)	occationally missed meal	occationally delayed meal	3	once/day	once/day	once/week	once/week	thrice/week	twice/week	none	thrice/week	thrice/week	home cooked meal	never smoker	5	<6 hours	severe	none	severe	very severe	severe	very severe	severe	moderately active	others	non OTC non GI medicine	others	1.524	70	2	no	irregularly	no	yes	high	0	2	1	0	0	0	1
26	female	private	medical	not married	10000-30000	islam	home(with family)	regularly missed meal	regularly delayed meal	2	thrice/week	once/day	thrice/week	once/day	thrice/week	twice/week	thrice/week	thrice/week	thrice/week	home cooked meal	never smoker	5	6-8 hours	none	moderate	very severe	mild	none	none	mild	inactive	no disease	no medicine	others	1.5748	66	2	no	regularly	no	yes	high	1	1	1	3	1	2	3
26	male	private	medical	married	>60000	islam	home(with family)	occationally missed meal	regularly delayed meal	3	thrice/week	once/day	once/day	once/day	thrice/week	once/week	thrice/week	thrice/week	thrice/week	home cooked meal	regular smoker	0, 1	<6 hours	mild	mild	moderate	moderate	moderate	mild	mild	moderately active	no disease	no medicine	no disease	1.7272	80	3	no	never	no	no	high	1	4	0	0	3	0	3
22	female	private	others	not married	>60000	islam	home(with family)	never missed meal	occationally delayed meal	4	thrice/week	once/week	once/week	twice/week	none	none	thrice/week	thrice/week	once/day	home cooked meal	never smoker	5	6-8 hours	moderate	none	moderate	severe	severe	moderate	moderate	moderately active	other GI disease	non OTC non GI medicine	other GI disease	1.651	54	2	no	regularly	yes	yes	low	0	4	1	1	0	0	1
21	female	public	medical	not married	30001-60000	islam	home(with family)	regularly missed meal	occationally delayed meal	3	none	once/week	none	once/week	once/week	thrice/week	none	none	thrice/week	home cooked meal	never smoker	5	<6 hours	moderate	none	mild	moderate	mild	moderate	mild	inactive	others	non OTC non GI medicine	others	1.6764	75	2	no	regularly	no	no	high	3	2	0	3	3	0	3
23	male	public	others	not married	10000-30000	islam	hostel/mess	occationally missed meal	occationally delayed meal	2	thrice/week	thrice/week	once/week	thrice/week	thrice/week	twice/week	thrice/week	thrice/week	thrice/week	home cooked meal	never smoker	5	6-8 hours	mild	mild	none	mild	moderate	mild	severe	moderately active	no disease	no medicine	FGID	1.8034	45	3	no	regularly	no	yes	low	0	4	0	1	1	0	3
19	male	public	others	not married	10000-30000	islam	hostel/mess	regularly missed meal	regularly delayed meal	2	once/day	thrice/week	none	none	none	once/day	once/day	once/day	none	meal from college canteen	never smoker	5	<6 hours	mild	moderate	none	mild	none	none	none	moderately active	no disease	no medicine	others	1.651	70	5	no	never	no	no	low	0	2	2	3	0	0	0
20	female	public	others	not married	10000-30000	islam	hostel/mess	occationally missed meal	regularly delayed meal	3	none	thrice/week	thrice/week	thrice/week	none	thrice/week	thrice/week	thrice/week	none	meal from college canteen	never smoker	5	6-8 hours	none	mild	moderate	mild	moderate	mild	severe	moderately active	other GI disease	non OTC non GI medicine	other GI disease	1.5748	43	5	no	irregularly	no	yes	high	1	4	2	1	0	2	0
[truncated: 22 more rows]
[truncated: 92 more columns]
